# Supplementary material for: HemoDownloader: Open source software utility to extract data from HemoCue HbA1c 501 devices in epidemiological studies of diabetes mellitus
Source: PLoS One. 2020 Nov 17;15(11):e0242087. doi: 10.1371/journal.pone.0242087 (PMC7671527; doi:10.1371/journal.pone.0242087)
Supplement: S1 File — (ZIP) [file pone.0242087.s001.zip]

Archive with 342 entries (318 files):
- executable/HemoDownloader_1.1_32_bit.exe
- executable/HemoDownloader_1.1_64_bit.exe
- LICENSE.txt
- README.txt
- src/dependencies/
- src/dependencies/pyserial-3.4/
- src/dependencies/pyserial-3.4/CHANGES.rst
- src/dependencies/pyserial-3.4/documentation/
- src/dependencies/pyserial-3.4/documentation/appendix.rst
- src/dependencies/pyserial-3.4/documentation/conf.py
- src/dependencies/pyserial-3.4/documentation/examples.rst
- src/dependencies/pyserial-3.4/documentation/index.rst
- src/dependencies/pyserial-3.4/documentation/Makefile
- src/dependencies/pyserial-3.4/documentation/pyserial.png
- src/dependencies/pyserial-3.4/documentation/pyserial.rst
- src/dependencies/pyserial-3.4/documentation/pyserial_api.rst
- src/dependencies/pyserial-3.4/documentation/shortintro.rst
- src/dependencies/pyserial-3.4/documentation/tools.rst
- src/dependencies/pyserial-3.4/documentation/url_handlers.rst
- src/dependencies/pyserial-3.4/examples/
- src/dependencies/pyserial-3.4/examples/at_protocol.py
- src/dependencies/pyserial-3.4/examples/port_publisher.py
- src/dependencies/pyserial-3.4/examples/port_publisher.sh
- src/dependencies/pyserial-3.4/examples/rfc2217_server.py
- src/dependencies/pyserial-3.4/examples/setup-miniterm-py2exe.py
- src/dependencies/pyserial-3.4/examples/setup-rfc2217_server-py2exe.py
- src/dependencies/pyserial-3.4/examples/setup-wxTerminal-py2exe.py
- src/dependencies/pyserial-3.4/examples/tcp_serial_redirect.py
- src/dependencies/pyserial-3.4/examples/wxSerialConfigDialog.py
- src/dependencies/pyserial-3.4/examples/wxSerialConfigDialog.wxg
- src/dependencies/pyserial-3.4/examples/wxTerminal.py
- src/dependencies/pyserial-3.4/examples/wxTerminal.wxg
- src/dependencies/pyserial-3.4/LICENSE.txt
- src/dependencies/pyserial-3.4/MANIFEST.in
- src/dependencies/pyserial-3.4/PKG-INFO
- src/dependencies/pyserial-3.4/pylintrc
- src/dependencies/pyserial-3.4/pyserial.egg-info/
- src/dependencies/pyserial-3.4/pyserial.egg-info/dependency_links.txt
- src/dependencies/pyserial-3.4/pyserial.egg-info/PKG-INFO
- src/dependencies/pyserial-3.4/pyserial.egg-info/SOURCES.txt
- src/dependencies/pyserial-3.4/pyserial.egg-info/top_level.txt
- src/dependencies/pyserial-3.4/README.rst
- src/dependencies/pyserial-3.4/serial/
- src/dependencies/pyserial-3.4/serial/__init__.py
- src/dependencies/pyserial-3.4/serial/rfc2217.py
- src/dependencies/pyserial-3.4/serial/rs485.py
- src/dependencies/pyserial-3.4/serial/serialcli.py
- src/dependencies/pyserial-3.4/serial/serialjava.py
- src/dependencies/pyserial-3.4/serial/serialposix.py
- src/dependencies/pyserial-3.4/serial/serialutil.py
- src/dependencies/pyserial-3.4/serial/serialwin32.py
- src/dependencies/pyserial-3.4/serial/threaded/
- src/dependencies/pyserial-3.4/serial/threaded/__init__.py
- src/dependencies/pyserial-3.4/serial/tools/
- src/dependencies/pyserial-3.4/serial/tools/__init__.py
- src/dependencies/pyserial-3.4/serial/tools/hexlify_codec.py
- src/dependencies/pyserial-3.4/serial/tools/list_ports.py
- src/dependencies/pyserial-3.4/serial/tools/list_ports_common.py
- src/dependencies/pyserial-3.4/serial/tools/list_ports_linux.py
- src/dependencies/pyserial-3.4/serial/tools/list_ports_osx.py
- src/dependencies/pyserial-3.4/serial/tools/list_ports_posix.py
- src/dependencies/pyserial-3.4/serial/tools/list_ports_windows.py
- src/dependencies/pyserial-3.4/serial/tools/miniterm.py
- src/dependencies/pyserial-3.4/serial/urlhandler/
- src/dependencies/pyserial-3.4/serial/urlhandler/__init__.py
- src/dependencies/pyserial-3.4/serial/urlhandler/protocol_alt.py
- src/dependencies/pyserial-3.4/serial/urlhandler/protocol_hwgrep.py
- src/dependencies/pyserial-3.4/serial/urlhandler/protocol_loop.py
- src/dependencies/pyserial-3.4/serial/urlhandler/protocol_rfc2217.py
- src/dependencies/pyserial-3.4/serial/urlhandler/protocol_serve-rfc2217.py
- src/dependencies/pyserial-3.4/serial/urlhandler/protocol_socket.py
- src/dependencies/pyserial-3.4/serial/urlhandler/protocol_spy.py
- src/dependencies/pyserial-3.4/serial/win32.py
- src/dependencies/pyserial-3.4/setup.cfg
- src/dependencies/pyserial-3.4/setup.py
- src/dependencies/pyserial-3.4/test/
- src/dependencies/pyserial-3.4/test/handlers/
- src/dependencies/pyserial-3.4/test/handlers/__init__.py
- src/dependencies/pyserial-3.4/test/handlers/protocol_test.py
- src/dependencies/pyserial-3.4/test/run_all_tests.py
- src/dependencies/pyserial-3.4/test/test.py
- src/dependencies/pyserial-3.4/test/test_advanced.py
- src/dependencies/pyserial-3.4/test/test_asyncio.py
- src/dependencies/pyserial-3.4/test/test_cancel.py
- src/dependencies/pyserial-3.4/test/test_context.py
- src/dependencies/pyserial-3.4/test/test_exclusive.py
- src/dependencies/pyserial-3.4/test/test_high_load.py
- src/dependencies/pyserial-3.4/test/test_iolib.py
- src/dependencies/pyserial-3.4/test/test_pty.py
- src/dependencies/pyserial-3.4/test/test_readline.py
- src/dependencies/pyserial-3.4/test/test_rfc2217.py
- src/dependencies/pyserial-3.4/test/test_rs485.py
- src/dependencies/pyserial-3.4/test/test_settings_dict.py
- src/dependencies/pyserial-3.4/test/test_threaded.py
- src/dependencies/pyserial-3.4/test/test_timeout_class.py
- src/dependencies/pyserial-3.4/test/test_url.py
- src/dependencies/pyserial-3.4/test/test_util.py
- src/dependencies/XlsxWriter-1.1.8/
- src/dependencies/XlsxWriter-1.1.8/Changes
- src/dependencies/XlsxWriter-1.1.8/docs/
- src/dependencies/XlsxWriter-1.1.8/docs/_static/
- src/dependencies/XlsxWriter-1.1.8/docs/_static/basic.css
- src/dependencies/XlsxWriter-1.1.8/docs/_static/default.css
- src/dependencies/XlsxWriter-1.1.8/docs/_static/hello01.png
- src/dependencies/XlsxWriter-1.1.8/docs/_static/logo.png
- src/dependencies/XlsxWriter-1.1.8/docs/_static/pygments.css
- src/dependencies/XlsxWriter-1.1.8/docs/readme.html
- src/dependencies/XlsxWriter-1.1.8/examples/
- src/dependencies/XlsxWriter-1.1.8/examples/array_formula.py
- src/dependencies/XlsxWriter-1.1.8/examples/autofilter.py
- src/dependencies/XlsxWriter-1.1.8/examples/autofilter_data.txt
- src/dependencies/XlsxWriter-1.1.8/examples/cell_indentation.py
- src/dependencies/XlsxWriter-1.1.8/examples/chart.py
- src/dependencies/XlsxWriter-1.1.8/examples/chart_area.py
- src/dependencies/XlsxWriter-1.1.8/examples/chart_bar.py
- src/dependencies/XlsxWriter-1.1.8/examples/chart_clustered.py
- src/dependencies/XlsxWriter-1.1.8/examples/chart_column.py
- src/dependencies/XlsxWriter-1.1.8/examples/chart_combined.py
- src/dependencies/XlsxWriter-1.1.8/examples/chart_data_table.py
- src/dependencies/XlsxWriter-1.1.8/examples/chart_data_tools.py
- src/dependencies/XlsxWriter-1.1.8/examples/chart_date_axis.py
- src/dependencies/XlsxWriter-1.1.8/examples/chart_doughnut.py
- src/dependencies/XlsxWriter-1.1.8/examples/chart_gauge.py
- src/dependencies/XlsxWriter-1.1.8/examples/chart_gradient.py
- src/dependencies/XlsxWriter-1.1.8/examples/chart_line.py
- src/dependencies/XlsxWriter-1.1.8/examples/chart_pareto.py
- src/dependencies/XlsxWriter-1.1.8/examples/chart_pattern.py
- src/dependencies/XlsxWriter-1.1.8/examples/chart_pie.py
- src/dependencies/XlsxWriter-1.1.8/examples/chart_radar.py
- src/dependencies/XlsxWriter-1.1.8/examples/chart_scatter.py
- src/dependencies/XlsxWriter-1.1.8/examples/chart_secondary_axis.py
- src/dependencies/XlsxWriter-1.1.8/examples/chart_stock.py
- src/dependencies/XlsxWriter-1.1.8/examples/chart_styles.py
- src/dependencies/XlsxWriter-1.1.8/examples/chartsheet.py
- src/dependencies/XlsxWriter-1.1.8/examples/comments1.py
- src/dependencies/XlsxWriter-1.1.8/examples/comments2.py
- src/dependencies/XlsxWriter-1.1.8/examples/conditional_format.py
- src/dependencies/XlsxWriter-1.1.8/examples/context_manager.py
- src/dependencies/XlsxWriter-1.1.8/examples/data_validate.py
- src/dependencies/XlsxWriter-1.1.8/examples/datetimes.py
- src/dependencies/XlsxWriter-1.1.8/examples/defined_name.py
- src/dependencies/XlsxWriter-1.1.8/examples/demo.py
- src/dependencies/XlsxWriter-1.1.8/examples/diagonal_border.py
- src/dependencies/XlsxWriter-1.1.8/examples/django_simple.py
- src/dependencies/XlsxWriter-1.1.8/examples/doc_properties.py
- src/dependencies/XlsxWriter-1.1.8/examples/headers_footers.py
- src/dependencies/XlsxWriter-1.1.8/examples/hello_world.py
- src/dependencies/XlsxWriter-1.1.8/examples/hide_row_col.py
- src/dependencies/XlsxWriter-1.1.8/examples/hide_sheet.py
- src/dependencies/XlsxWriter-1.1.8/examples/http_server_py2.py
- src/dependencies/XlsxWriter-1.1.8/examples/http_server_py3.py
- src/dependencies/XlsxWriter-1.1.8/examples/hyperlink.py
- src/dependencies/XlsxWriter-1.1.8/examples/images.py
- src/dependencies/XlsxWriter-1.1.8/examples/images_bytesio.py
- src/dependencies/XlsxWriter-1.1.8/examples/inheritance1.py
- src/dependencies/XlsxWriter-1.1.8/examples/inheritance2.py
- src/dependencies/XlsxWriter-1.1.8/examples/macros.py
- src/dependencies/XlsxWriter-1.1.8/examples/merge_rich_string.py
- src/dependencies/XlsxWriter-1.1.8/examples/merge1.py
- src/dependencies/XlsxWriter-1.1.8/examples/outline.py
- src/dependencies/XlsxWriter-1.1.8/examples/outline_collapsed.py
- src/dependencies/XlsxWriter-1.1.8/examples/pandas_chart.py
- src/dependencies/XlsxWriter-1.1.8/examples/pandas_chart_columns.py
- src/dependencies/XlsxWriter-1.1.8/examples/pandas_chart_line.py
- src/dependencies/XlsxWriter-1.1.8/examples/pandas_chart_stock.py
- src/dependencies/XlsxWriter-1.1.8/examples/pandas_column_formats.py
- src/dependencies/XlsxWriter-1.1.8/examples/pandas_conditional_format.py
- src/dependencies/XlsxWriter-1.1.8/examples/pandas_datetime.py
- src/dependencies/XlsxWriter-1.1.8/examples/pandas_header_format.py
- src/dependencies/XlsxWriter-1.1.8/examples/pandas_multiple.py
- src/dependencies/XlsxWriter-1.1.8/examples/pandas_positioning.py
- src/dependencies/XlsxWriter-1.1.8/examples/pandas_simple.py
- src/dependencies/XlsxWriter-1.1.8/examples/panes.py
- src/dependencies/XlsxWriter-1.1.8/examples/rich_strings.py
- src/dependencies/XlsxWriter-1.1.8/examples/right_to_left.py
- src/dependencies/XlsxWriter-1.1.8/examples/sparklines1.py
- src/dependencies/XlsxWriter-1.1.8/examples/sparklines2.py
- src/dependencies/XlsxWriter-1.1.8/examples/tab_colors.py
- src/dependencies/XlsxWriter-1.1.8/examples/tables.py
- src/dependencies/XlsxWriter-1.1.8/examples/text_indent.py
- src/dependencies/XlsxWriter-1.1.8/examples/textbox.py
- src/dependencies/XlsxWriter-1.1.8/examples/tutorial1.py
- src/dependencies/XlsxWriter-1.1.8/examples/tutorial2.py
- src/dependencies/XlsxWriter-1.1.8/examples/tutorial3.py
- src/dependencies/XlsxWriter-1.1.8/examples/unicode_polish_utf8.py
- src/dependencies/XlsxWriter-1.1.8/examples/unicode_polish_utf8.txt
- src/dependencies/XlsxWriter-1.1.8/examples/unicode_python2.py
- src/dependencies/XlsxWriter-1.1.8/examples/unicode_python3.py
- src/dependencies/XlsxWriter-1.1.8/examples/unicode_shift_jis.py
- src/dependencies/XlsxWriter-1.1.8/examples/unicode_shift_jis.txt
- src/dependencies/XlsxWriter-1.1.8/examples/vba_extract.py
- src/dependencies/XlsxWriter-1.1.8/examples/vbaProject.bin
- src/dependencies/XlsxWriter-1.1.8/examples/worksheet_protection.py
- src/dependencies/XlsxWriter-1.1.8/LICENSE.txt
- src/dependencies/XlsxWriter-1.1.8/MANIFEST.in
- src/dependencies/XlsxWriter-1.1.8/PKG-INFO
- src/dependencies/XlsxWriter-1.1.8/README.rst
- src/dependencies/XlsxWriter-1.1.8/setup.cfg
- src/dependencies/XlsxWriter-1.1.8/setup.py
- src/dependencies/XlsxWriter-1.1.8/XlsxWriter.egg-info/
- src/dependencies/XlsxWriter-1.1.8/XlsxWriter.egg-info/dependency_links.txt
- src/dependencies/XlsxWriter-1.1.8/XlsxWriter.egg-info/PKG-INFO
- src/dependencies/XlsxWriter-1.1.8/XlsxWriter.egg-info/SOURCES.txt
- src/dependencies/XlsxWriter-1.1.8/XlsxWriter.egg-info/top_level.txt
- src/dependencies/XlsxWriter-1.1.8/xlsxwriter/
- src/dependencies/XlsxWriter-1.1.8/xlsxwriter/__init__.py
- src/dependencies/XlsxWriter-1.1.8/xlsxwriter/app.py
- src/dependencies/XlsxWriter-1.1.8/xlsxwriter/chart.py
- src/dependencies/XlsxWriter-1.1.8/xlsxwriter/chart_area.py
- src/dependencies/XlsxWriter-1.1.8/xlsxwriter/chart_bar.py
- src/dependencies/XlsxWriter-1.1.8/xlsxwriter/chart_column.py
- src/dependencies/XlsxWriter-1.1.8/xlsxwriter/chart_doughnut.py
- src/dependencies/XlsxWriter-1.1.8/xlsxwriter/chart_line.py
- src/dependencies/XlsxWriter-1.1.8/xlsxwriter/chart_pie.py
- src/dependencies/XlsxWriter-1.1.8/xlsxwriter/chart_radar.py
- src/dependencies/XlsxWriter-1.1.8/xlsxwriter/chart_scatter.py
- src/dependencies/XlsxWriter-1.1.8/xlsxwriter/chart_stock.py
- src/dependencies/XlsxWriter-1.1.8/xlsxwriter/chartsheet.py
- src/dependencies/XlsxWriter-1.1.8/xlsxwriter/comments.py
- src/dependencies/XlsxWriter-1.1.8/xlsxwriter/compatibility.py
- src/dependencies/XlsxWriter-1.1.8/xlsxwriter/contenttypes.py
- src/dependencies/XlsxWriter-1.1.8/xlsxwriter/core.py
- src/dependencies/XlsxWriter-1.1.8/xlsxwriter/custom.py
- src/dependencies/XlsxWriter-1.1.8/xlsxwriter/drawing.py
- src/dependencies/XlsxWriter-1.1.8/xlsxwriter/exceptions.py
- src/dependencies/XlsxWriter-1.1.8/xlsxwriter/format.py
- src/dependencies/XlsxWriter-1.1.8/xlsxwriter/packager.py
- src/dependencies/XlsxWriter-1.1.8/xlsxwriter/relationships.py
- src/dependencies/XlsxWriter-1.1.8/xlsxwriter/shape.py
- src/dependencies/XlsxWriter-1.1.8/xlsxwriter/sharedstrings.py
- src/dependencies/XlsxWriter-1.1.8/xlsxwriter/styles.py
- src/dependencies/XlsxWriter-1.1.8/xlsxwriter/table.py
- src/dependencies/XlsxWriter-1.1.8/xlsxwriter/theme.py
- src/dependencies/XlsxWriter-1.1.8/xlsxwriter/utility.py
- src/dependencies/XlsxWriter-1.1.8/xlsxwriter/vml.py
- src/dependencies/XlsxWriter-1.1.8/xlsxwriter/workbook.py
- src/dependencies/XlsxWriter-1.1.8/xlsxwriter/worksheet.py
- src/dependencies/XlsxWriter-1.1.8/xlsxwriter/xmlwriter.py
- src/dependencies/xlwt-1.3.0/
- src/dependencies/xlwt-1.3.0/.gitignore
- src/dependencies/xlwt-1.3.0/.travis.yml
- src/dependencies/xlwt-1.3.0/docs/
- src/dependencies/xlwt-1.3.0/docs/api.rst
- src/dependencies/xlwt-1.3.0/docs/changes.rst
- src/dependencies/xlwt-1.3.0/docs/conf.py
- src/dependencies/xlwt-1.3.0/docs/development.rst
- src/dependencies/xlwt-1.3.0/docs/index.rst
- src/dependencies/xlwt-1.3.0/docs/installation.rst
- src/dependencies/xlwt-1.3.0/docs/licenses.rst
- src/dependencies/xlwt-1.3.0/docs/make.bat
- src/dependencies/xlwt-1.3.0/docs/Makefile
- src/dependencies/xlwt-1.3.0/examples/
- src/dependencies/xlwt-1.3.0/examples/big-16Mb.py
- src/dependencies/xlwt-1.3.0/examples/big-35Mb.py
- src/dependencies/xlwt-1.3.0/examples/blanks.py
- src/dependencies/xlwt-1.3.0/examples/col_width.py
- src/dependencies/xlwt-1.3.0/examples/country.py
- src/dependencies/xlwt-1.3.0/examples/dates.py
- src/dependencies/xlwt-1.3.0/examples/format.py
- src/dependencies/xlwt-1.3.0/examples/formula_names.py
- src/dependencies/xlwt-1.3.0/examples/formulas.py
- src/dependencies/xlwt-1.3.0/examples/hyperlinks.py
- src/dependencies/xlwt-1.3.0/examples/image.py
- src/dependencies/xlwt-1.3.0/examples/image_chg_col_wid.py
- src/dependencies/xlwt-1.3.0/examples/merged.py
- src/dependencies/xlwt-1.3.0/examples/merged0.py
- src/dependencies/xlwt-1.3.0/examples/merged1.py
- src/dependencies/xlwt-1.3.0/examples/mini.py
- src/dependencies/xlwt-1.3.0/examples/num_formats.py
- src/dependencies/xlwt-1.3.0/examples/numbers_demo.py
- src/dependencies/xlwt-1.3.0/examples/outline.py
- src/dependencies/xlwt-1.3.0/examples/panes.py
- src/dependencies/xlwt-1.3.0/examples/panes2.py
- src/dependencies/xlwt-1.3.0/examples/panes3.py
- src/dependencies/xlwt-1.3.0/examples/parse-fmla.py
- src/dependencies/xlwt-1.3.0/examples/pattern_examples.xls
- src/dependencies/xlwt-1.3.0/examples/protection.py
- src/dependencies/xlwt-1.3.0/examples/python.bmp
- src/dependencies/xlwt-1.3.0/examples/row_styles.py
- src/dependencies/xlwt-1.3.0/examples/row_styles_empty.py
- src/dependencies/xlwt-1.3.0/examples/simple.py
- src/dependencies/xlwt-1.3.0/examples/sst.py
- src/dependencies/xlwt-1.3.0/examples/unicode0.py
- src/dependencies/xlwt-1.3.0/examples/unicode1.py
- src/dependencies/xlwt-1.3.0/examples/unicode2.py
- src/dependencies/xlwt-1.3.0/examples/wsprops.py
- src/dependencies/xlwt-1.3.0/examples/xlwt_easyxf_simple_demo.py
- src/dependencies/xlwt-1.3.0/examples/zoom_magnification.py
- src/dependencies/xlwt-1.3.0/PKG-INFO
- src/dependencies/xlwt-1.3.0/README.rst
- src/dependencies/xlwt-1.3.0/requirements.txt
- src/dependencies/xlwt-1.3.0/setup.cfg
- src/dependencies/xlwt-1.3.0/setup.py
- src/dependencies/xlwt-1.3.0/tests/
- src/dependencies/xlwt-1.3.0/tests/bitmaps.xls
- src/dependencies/xlwt-1.3.0/tests/less_simple.xls
- src/dependencies/xlwt-1.3.0/tests/mini.xls
- src/dependencies/xlwt-1.3.0/tests/python.bmp
- src/dependencies/xlwt-1.3.0/tests/simple.xls
- src/dependencies/xlwt-1.3.0/tests/test_biff_records.py
[truncated: 42 more entries]
