# Supplementary material for: HemoDownloader: Open source software utility to extract data from HemoCue HbA1c 501 devices in epidemiological studies of diabetes mellitus
Source: PLoS One. 2020 Nov 17;15(11):e0242087. doi: 10.1371/journal.pone.0242087 (PMC7671527; doi:10.1371/journal.pone.0242087)
Supplement: S1 File — (ZIP) [file pone.0242087.s001.zip › README.txt]

*******************************************************************************
*** HemoDownloader 1.1                                                      ***
*******************************************************************************
A GUI utility for downloading data from HEMOCUE® HbA1c 501 devices
Copyright © 2018-2019 Martin Rune Hassan Hansen
                      <martinrunehassanhansen@ph.au.dk>

This program is free software: you can redistribute it and/or modify it under
the terms of the GNU General Public License as published by the Free Software
Foundation, either version 3 of the License, or (at your option) any later
version.

This program is distributed in the hope that it will be useful, but WITHOUT
ANY WARRANTY; without even the implied warranty of MERCHANTABILITY or FITNESS
FOR A PARTICULAR PURPOSE.  See the GNU General Public License for more details.

You should have received a copy of the GNU General Public License along with
this program.  If not, see <https://www.gnu.org/licenses/>.

PLEASE NOTE THAT HEMODOWNLOADER IS INTENDED FOR USE IN EPIDEMIOLOGICAL STUDIES
ONLY. THE SOFTWARE IS *NOT* APPROVED AS A MEDICAL DEVICE AND MUST NOT BE USED
AS SUCH. THAT MEANS THE SOFTWARE MUST NOT BE USED ON HUMAN BEINGS FOR
DIAGNOSIS, PREVENTION, MONITORING, PREDICTION, PROGNOSIS, TREATMENT OR
ALLEVIATION OF DISEASE OR ANY OTHER MEDICAL PURPOSES.

*******************************************************************************
*** How to start HemoDownloader 1.1                                         ***
*******************************************************************************

This program allows biochemical data to be exported from the device HemoCue®
HbA1c 501 and saved in a structured database for further processing in
statistical packages.

HemoDownloader 1.1 requires a PC running Microsoft Windows (tested on Microsoft
Windows 10, but may work on previous versions too). You do not need to install
the program before running it.

Navigate to the folder 'executable' and execute one of the following files,
depending on the architecture of your computer:

* HemoDownloader_1.1_32_bit.exe
* HemoDownloader_1.1_64_bit.exe

If you are unsure which file to use, select HemoDownloader_1.1_32_bit.exe

For instructions on how to use the program, run the program and select
'Help' > 'Instructions for use' in the menu.

*******************************************************************************
*** Running HemoDownloader 1.1 from Python source                           ***
*******************************************************************************

HemoDownloader is written for Python 3. If you prefer to run HemoDownloader
from the Python source code instead of using the pre-compiled executables, you
first need to download and install Python 3 from www.python.org/downloads/
During installation, make sure you include the optional feature 'pip'.

Once you have installed Python 3 with pip, you have to install the following
three third-party Python modules:
* pyserial
* XlsxWriter
* xlwt

To install these modules automatically, execute the script 'src/setup.py'.
If the installation fails (e.g., if you do not have an internet connection),
you can install the modules manually by executing the three following scripts:

'scr/dependencies/pyserial-3.4/setup.py'
'scr/dependencies/XlsxWriter-1.1.8/setup.py'
'scr/dependencies/xlwt-1.3.0/setup.py'

After installation of the third-party modules, you can start the main
HemoDownloader program by executing the script 'scr/HemoDownloader.pyw'.
