# Supplementary material for: HemoDownloader: Open source software utility to extract data from HemoCue HbA1c 501 devices in epidemiological studies of diabetes mellitus
Source: PLoS One. 2020 Nov 17;15(11):e0242087. doi: 10.1371/journal.pone.0242087 (PMC7671527; doi:10.1371/journal.pone.0242087)
Supplement: S1 File — (ZIP) [file pone.0242087.s001.zip › src/dependencies/pyserial-3.4/examples/at_protocol.py]

#! /usr/bin/env python
# encoding: utf-8
"""
Example of a AT command protocol.

https://en.wikipedia.org/wiki/Hayes_command_set
http://www.itu.int/rec/T-REC-V.250-200307-I/en
"""
from __future__ import print_function

import sys
sys.path.insert(0, '..')

import logging
import serial
import serial.threaded
import threading

try:
    import queue
except ImportError:
    import Queue as queue


class ATException(Exception):
    pass


class ATProtocol(serial.threaded.LineReader):

    TERMINATOR = b'\r\n'

    def __init__(self):
        super(ATProtocol, self).__init__()
        self.alive = True
        self.responses = queue.Queue()
        self.events = queue.Queue()
        self._event_thread = threading.Thread(target=self._run_event)
        self._event_thread.daemon = True
        self._event_thread.name = 'at-event'
        self._event_thread.start()
        self.lock = threading.Lock()

    def stop(self):
        """
        Stop the event processing thread, abort pending commands, if any.
        """
        self.alive = False
        self.events.put(None)
        self.responses.put('<exit>')

    def _run_event(self):
        """
        Process events in a separate thread so that input thread is not
        blocked.
        """
        while self.alive:
            try:
                self.handle_event(self.events.get())
            except:
                logging.exception('_run_event')

    def handle_line(self, line):
        """
        Handle input from serial port, check for events.
        """
        if line.startswith('+'):
            self.events.put(line)
        else:
            self.responses.put(line)

    def handle_event(self, event):
        """
        Spontaneous message received.
        """
        print('event received:', event)

    def command(self, command, response='OK', timeout=5):
        """
        Set an AT command and wait for the response.
        """
        with self.lock:  # ensure that just one thread is sending commands at once
            self.write_line(command)
            lines = []
            while True:
                try:
                    line = self.responses.get(timeout=timeout)
                    #~ print("%s -> %r" % (command, line))
                    if line == response:
                        return lines
                    else:
                        lines.append(line)
                except queue.Empty:
                    raise ATException('AT command timeout ({!r})'.format(command))


# test
if __name__ == '__main__':
    import time

    class PAN1322(ATProtocol):
        """
        Example communication with PAN1322 BT module.

        Some commands do not respond with OK but with a '+...' line. This is
        implemented via command_with_event_response and handle_event, because
        '+...' lines are also used for real events.
        """

        def __init__(self):
            super(PAN1322, self).__init__()
            self.event_responses = queue.Queue()
            self._awaiting_response_for = None

        def connection_made(self, transport):
            super(PAN1322, self).connection_made(transport)
            # our adapter enables the module with RTS=low
            self.transport.serial.rts = False
            time.sleep(0.3)
            self.transport.serial.reset_input_buffer()

        def handle_event(self, event):
            """Handle events and command responses starting with '+...'"""
            if event.startswith('+RRBDRES') and self._awaiting_response_for.startswith('AT+JRBD'):
                rev = event[9:9 + 12]
                mac = ':'.join('{:02X}'.format(ord(x)) for x in rev.decode('hex')[::-1])
                self.event_responses.put(mac)
            else:
                logging.warning('unhandled event: {!r}'.format(event))

        def command_with_event_response(self, command):
            """Send a command that responds with '+...' line"""
            with self.lock:  # ensure that just one thread is sending commands at once
                self._awaiting_response_for = command
                self.transport.write(b'{}\r\n'.format(command.encode(self.ENCODING, self.UNICODE_HANDLING)))
                response = self.event_responses.get()
                self._awaiting_response_for = None
                return response

        # - - - example commands

        def reset(self):
            self.command("AT+JRES", response='ROK')      # SW-Reset BT module

        def get_mac_address(self):
            # requests hardware / calibration info as event
            return self.command_with_event_response("AT+JRBD")

    ser = serial.serial_for_url('spy://COM1', baudrate=115200, timeout=1)
    #~ ser = serial.Serial('COM1', baudrate=115200, timeout=1)
    with serial.threaded.ReaderThread(ser, PAN1322) as bt_module:
        bt_module.reset()
        print("reset OK")
        print("MAC address is", bt_module.get_mac_address())
