# Supplementary material for: HemoDownloader: Open source software utility to extract data from HemoCue HbA1c 501 devices in epidemiological studies of diabetes mellitus
Source: PLoS One. 2020 Nov 17;15(11):e0242087. doi: 10.1371/journal.pone.0242087 (PMC7671527; doi:10.1371/journal.pone.0242087)
Supplement: S1 File — (ZIP) [file pone.0242087.s001.zip › src/dependencies/pyserial-3.4/examples/setup-rfc2217_server-py2exe.py]

# setup script for py2exe to create the rfc2217_server.exe
#
# (C) 2001-2015 Chris Liechti <cliechti@gmx.net>
#
# SPDX-License-Identifier:    BSD-3-Clause

from distutils.core import setup
import sys
import py2exe

sys.path.insert(0, '..')

sys.argv.extend("py2exe --bundle 1".split())

setup(
    name='rfc2217_server',
    zipfile=None,
    options={"py2exe": {
        'dll_excludes': [],
        'includes': [
                'serial.urlhandler.protocol_hwgrep', 'serial.urlhandler.protocol_rfc2217',
                'serial.urlhandler.protocol_socket', 'serial.urlhandler.protocol_loop'],
        'dist_dir': 'bin',
        'excludes': ['serialjava', 'serialposix', 'serialcli'],
        'compressed': 1,
        },
    },
    console=[
        "rfc2217_server.py",
    ],
)
