# Supplementary material for: HemoDownloader: Open source software utility to extract data from HemoCue HbA1c 501 devices in epidemiological studies of diabetes mellitus
Source: PLoS One. 2020 Nov 17;15(11):e0242087. doi: 10.1371/journal.pone.0242087 (PMC7671527; doi:10.1371/journal.pone.0242087)
Supplement: S1 File — (ZIP) [file pone.0242087.s001.zip › src/dependencies/pyserial-3.4/examples/setup-wxTerminal-py2exe.py]

# This is a setup.py example script for the use with py2exe
#
# (C) 2001-2015 Chris Liechti <cliechti@gmx.net>
#
# SPDX-License-Identifier:    BSD-3-Clause

from distutils.core import setup
import os
import sys

# this script is only useful for py2exe so just run that distutils command.
# that allows to run it with a simple double click.
sys.argv.append('py2exe')

# get an icon from somewhere.. the python installation should have one:
icon = os.path.join(os.path.dirname(sys.executable), 'py.ico')

setup(
    options={
        'py2exe': {
            'excludes': ['javax.comm'],
            'optimize': 2,
            'dist_dir': 'dist',
        }
    },

    name="wxTerminal",
    windows=[
        {
            'script': "wxTerminal.py",
            'icon_resources': [(0x0004, icon)]
        },
    ],
    zipfile="stuff.lib",

    description="Simple serial terminal application",
    version="0.1",
    author="Chris Liechti",
    author_email="cliechti@gmx.net",
    url="https://github.com/pyserial/pyserial/",
)
