# Supplementary material for: HemoDownloader: Open source software utility to extract data from HemoCue HbA1c 501 devices in epidemiological studies of diabetes mellitus
Source: PLoS One. 2020 Nov 17;15(11):e0242087. doi: 10.1371/journal.pone.0242087 (PMC7671527; doi:10.1371/journal.pone.0242087)
Supplement: S1 File — (ZIP) [file pone.0242087.s001.zip › src/dependencies/pyserial-3.4/examples/wxSerialConfigDialog.wxg]

<?xml version="1.0"?>
<!-- generated by wxGlade 0.6.5 on Wed Oct 14 18:12:11 2015 -->

<application path="wxSerialConfigDialog.py" name="app" class="MyApp" option="0" language="python" top_window="dialog_serial_cfg" encoding="ISO-8859-1" use_gettext="0" overwrite="0" use_new_namespace="1" for_version="2.8" is_template="0" indent_amount="4" indent_symbol="space" source_extension=".cpp" header_extension=".h">
    <object class="SerialConfigDialog" name="dialog_serial_cfg" base="EditDialog">
        <style>wxDEFAULT_DIALOG_STYLE</style>
        <title>Serial Port Configuration</title>
        <object class="wxBoxSizer" name="sizer_2" base="EditBoxSizer">
            <orient>wxVERTICAL</orient>
            <object class="sizeritem">
                <flag>wxEXPAND</flag>
                <border>0</border>
                <option>0</option>
                <object class="wxStaticBoxSizer" name="sizer_1" base="EditStaticBoxSizer">
                    <orient>wxVERTICAL</orient>
                    <label>Basics</label>
                    <object class="sizeritem">
                        <flag>wxEXPAND</flag>
                        <border>0</border>
                        <option>0</option>
                        <object class="wxFlexGridSizer" name="sizer_basics" base="EditFlexGridSizer">
                            <hgap>0</hgap>
                            <rows>3</rows>
                            <growable_cols>1</growable_cols>
                            <cols>2</cols>
                            <vgap>0</vgap>
                            <object class="sizeritem">
                                <flag>wxALL|wxALIGN_CENTER_VERTICAL</flag>
                                <border>4</border>
                                <option>0</option>
                                <object class="wxStaticText" name="label_2" base="EditStaticText">
                                    <attribute>1</attribute>
                                    <label>Port</label>
                                </object>
                            </object>
                            <object class="sizeritem">
                                <flag>wxEXPAND</flag>
                                <border>0</border>
                                <option>0</option>
                                <object class="wxChoice" name="choice_port" base="EditChoice">
                                    <selection>0</selection>
                                    <choices>
                                    </choices>
                                </object>
                            </object>
                            <object class="sizeritem">
                                <flag>wxALL|wxALIGN_CENTER_VERTICAL</flag>
                                <border>4</border>
                                <option>0</option>
                                <object class="wxStaticText" name="label_1" base="EditStaticText">
                                    <attribute>1</attribute>
                                    <label>Baudrate</label>
                                </object>
                            </object>
                            <object class="sizeritem">
                                <flag>wxEXPAND</flag>
                                <border>0</border>
                                <option>0</option>
                                <object class="wxComboBox" name="combo_box_baudrate" base="EditComboBox">
                                    <selection>-1</selection>
                                    <choices>
                                    </choices>
                                </object>
                            </object>
                        </object>
                    </object>
                </object>
            </object>
            <object class="sizeritem">
                <flag>wxEXPAND</flag>
                <border>0</border>
                <option>0</option>
                <object class="wxPanel" name="panel_format" base="EditPanel">
                    <style>wxTAB_TRAVERSAL</style>
                    <object class="wxStaticBoxSizer" name="sizer_format" base="EditStaticBoxSizer">
                        <orient>wxVERTICAL</orient>
                        <label>Data Format</label>
                        <object class="sizeritem">
                            <flag>wxEXPAND</flag>
                            <border>0</border>
                            <option>1</option>
                            <object class="wxFlexGridSizer" name="grid_sizer_1" base="EditFlexGridSizer">
                                <hgap>0</hgap>
                                <rows>3</rows>
                                <cols>2</cols>
                                <vgap>0</vgap>
                                <object class="sizeritem">
                                    <flag>wxALL|wxALIGN_CENTER_VERTICAL</flag>
                                    <border>4</border>
                                    <option>1</option>
                                    <object class="wxStaticText" name="label_3" base="EditStaticText">
                                        <attribute>1</attribute>
                                        <label>Data Bits</label>
                                    </object>
                                </object>
                                <object class="sizeritem">
                                    <flag>wxEXPAND|wxALIGN_RIGHT</flag>
                                    <border>0</border>
                                    <option>1</option>
                                    <object class="wxChoice" name="choice_databits" base="EditChoice">
                                        <selection>0</selection>
                                        <choices>
                                            <choice>choice 1</choice>
                                        </choices>
                                    </object>
                                </object>
                                <object class="sizeritem">
                                    <flag>wxALL|wxALIGN_CENTER_VERTICAL</flag>
                                    <border>4</border>
                                    <option>1</option>
                                    <object class="wxStaticText" name="label_4" base="EditStaticText">
                                        <attribute>1</attribute>
                                        <label>Stop Bits</label>
                                    </object>
                                </object>
                                <object class="sizeritem">
                                    <flag>wxEXPAND|wxALIGN_RIGHT</flag>
                                    <border>0</border>
                                    <option>1</option>
                                    <object class="wxChoice" name="choice_stopbits" base="EditChoice">
                                        <selection>0</selection>
                                        <choices>
                                            <choice>choice 1</choice>
                                        </choices>
                                    </object>
                                </object>
                                <object class="sizeritem">
                                    <flag>wxALL|wxALIGN_CENTER_VERTICAL</flag>
                                    <border>4</border>
                                    <option>1</option>
                                    <object class="wxStaticText" name="label_5" base="EditStaticText">
                                        <attribute>1</attribute>
                                        <label>Parity</label>
                                    </object>
                                </object>
                                <object class="sizeritem">
                                    <flag>wxEXPAND|wxALIGN_RIGHT</flag>
                                    <border>0</border>
                                    <option>1</option>
                                    <object class="wxChoice" name="choice_parity" base="EditChoice">
                                        <selection>0</selection>
                                        <choices>
                                            <choice>choice 1</choice>
                                        </choices>
                                    </object>
                                </object>
                            </object>
                        </object>
                    </object>
                </object>
            </object>
            <object class="sizeritem">
                <flag>wxEXPAND</flag>
                <border>0</border>
                <option>0</option>
                <object class="wxPanel" name="panel_timeout" base="EditPanel">
                    <style>wxTAB_TRAVERSAL</style>
                    <object class="wxStaticBoxSizer" name="sizer_timeout" base="EditStaticBoxSizer">
                        <orient>wxHORIZONTAL</orient>
                        <label>Timeout</label>
                        <object class="sizeritem">
                            <flag>wxALL|wxALIGN_CENTER_VERTICAL</flag>
                            <border>4</border>
                            <option>0</option>
                            <object class="wxCheckBox" name="checkbox_timeout" base="EditCheckBox">
                                <label>Use Timeout</label>
                            </object>
                        </object>
                        <object class="sizeritem">
                            <border>0</border>
                            <option>0</option>
                            <object class="wxTextCtrl" name="text_ctrl_timeout" base="EditTextCtrl">
                                <disabled>1</disabled>
                            </object>
                        </object>
                        <object class="sizeritem">
                            <flag>wxALL|wxALIGN_CENTER_VERTICAL</flag>
                            <border>4</border>
                            <option>0</option>
                            <object class="wxStaticText" name="label_6" base="EditStaticText">
                                <attribute>1</attribute>
                                <label>seconds</label>
                            </object>
                        </object>
                    </object>
                </object>
            </object>
            <object class="sizeritem">
                <flag>wxEXPAND</flag>
                <border>0</border>
                <option>0</option>
                <object class="wxPanel" name="panel_flow" base="EditPanel">
                    <style>wxTAB_TRAVERSAL</style>
                    <object class="wxStaticBoxSizer" name="sizer_flow" base="EditStaticBoxSizer">
                        <orient>wxHORIZONTAL</orient>
                        <label>Flow Control</label>
                        <object class="sizeritem">
                            <flag>wxALL|wxALIGN_CENTER_VERTICAL</flag>
                            <border>4</border>
                            <option>0</option>
                            <object class="wxCheckBox" name="checkbox_rtscts" base="EditCheckBox">
                                <label>RTS/CTS</label>
                            </object>
                        </object>
                        <object class="sizeritem">
                            <flag>wxALL|wxALIGN_CENTER_VERTICAL</flag>
                            <border>4</border>
                            <option>0</option>
                            <object class="wxCheckBox" name="checkbox_xonxoff" base="EditCheckBox">
                                <label>Xon/Xoff</label>
                            </object>
                        </object>
                        <object class="sizeritem">
                            <flag>wxEXPAND</flag>
                            <border>0</border>
                            <option>1</option>
                            <object class="spacer" name="spacer" base="EditSpacer">
                                <height>10</height>
                                <width>10</width>
                            </object>
                        </object>
                    </object>
                </object>
            </object>
            <object class="sizeritem">
                <flag>wxALL|wxALIGN_RIGHT</flag>
                <border>4</border>
                <option>0</option>
                <object class="wxBoxSizer" name="sizer_3" base="EditBoxSizer">
                    <orient>wxHORIZONTAL</orient>
                    <object class="sizeritem">
                        <border>0</border>
                        <option>0</option>
                        <object class="wxButton" name="button_ok" base="EditButton">
                            <stockitem>OK</stockitem>
                            <default>1</default>
                            <label>&amp;OK</label>
                        </object>
                    </object>
                    <object class="sizeritem">
                        <border>0</border>
                        <option>0</option>
                        <object class="wxButton" name="button_cancel" base="EditButton">
                            <stockitem>CANCEL</stockitem>
                            <label>&amp;Cancel</label>
                        </object>
                    </object>
                </object>
            </object>
        </object>
    </object>
</application>
