# Supplementary material for: HemoDownloader: Open source software utility to extract data from HemoCue HbA1c 501 devices in epidemiological studies of diabetes mellitus
Source: PLoS One. 2020 Nov 17;15(11):e0242087. doi: 10.1371/journal.pone.0242087 (PMC7671527; doi:10.1371/journal.pone.0242087)
Supplement: S1 File — (ZIP) [file pone.0242087.s001.zip › src/dependencies/pyserial-3.4/MANIFEST.in]

include README.rst
include LICENSE.txt
include CHANGES.rst
include MANIFEST.in
include setup.py
include setup.cfg
include pylintrc

include examples/at_protocol.py
include examples/port_publisher.py
include examples/port_publisher.sh
include examples/rfc2217_server.py
include examples/setup-miniterm-py2exe.py
include examples/setup-rfc2217_server-py2exe.py
include examples/setup-wxTerminal-py2exe.py
include examples/tcp_serial_redirect.py
include examples/wxSerialConfigDialog.py
include examples/wxSerialConfigDialog.wxg
include examples/wxTerminal.py
include examples/wxTerminal.wxg

include test/handlers/__init__.py
include test/handlers/protocol_test.py
include test/run_all_tests.py
include test/test_advanced.py
include test/test_high_load.py
include test/test_iolib.py
include test/test.py
include test/test_readline.py
include test/test_rfc2217.py
include test/test_rs485.py
include test/test_settings_dict.py
include test/test_url.py

include documentation/*.rst
include documentation/pyserial.png
include documentation/conf.py
include documentation/Makefile
