# Supplementary material for: HemoDownloader: Open source software utility to extract data from HemoCue HbA1c 501 devices in epidemiological studies of diabetes mellitus
Source: PLoS One. 2020 Nov 17;15(11):e0242087. doi: 10.1371/journal.pone.0242087 (PMC7671527; doi:10.1371/journal.pone.0242087)
Supplement: S1 File — (ZIP) [file pone.0242087.s001.zip › src/dependencies/pyserial-3.4/PKG-INFO]

Metadata-Version: 1.1
Name: pyserial
Version: 3.4
Summary: Python Serial Port Extension
Home-page: https://github.com/pyserial/pyserial
Author: Chris Liechti
Author-email: cliechti@gmx.net
License: BSD
Description: Python Serial Port Extension for Win32, OSX, Linux, BSD, Jython, IronPython
        
        Stable:
        
        - Documentation: http://pythonhosted.org/pyserial/
        - Download Page: https://pypi.python.org/pypi/pyserial
        
        Latest:
        
        - Documentation: http://pyserial.readthedocs.io/en/latest/
        - Project Homepage: https://github.com/pyserial/pyserial
        
Platform: any
Classifier: Development Status :: 5 - Production/Stable
Classifier: Intended Audience :: Developers
Classifier: Intended Audience :: End Users/Desktop
Classifier: License :: OSI Approved :: BSD License
Classifier: Natural Language :: English
Classifier: Operating System :: POSIX
Classifier: Operating System :: Microsoft :: Windows
Classifier: Operating System :: MacOS :: MacOS X
Classifier: Programming Language :: Python
Classifier: Programming Language :: Python :: 2
Classifier: Programming Language :: Python :: 2.7
Classifier: Programming Language :: Python :: 3
Classifier: Programming Language :: Python :: 3.2
Classifier: Programming Language :: Python :: 3.3
Classifier: Programming Language :: Python :: 3.4
Classifier: Programming Language :: Python :: 3.5
Classifier: Programming Language :: Python :: 3.6
Classifier: Topic :: Communications
Classifier: Topic :: Software Development :: Libraries
Classifier: Topic :: Software Development :: Libraries :: Python Modules
Classifier: Topic :: Terminals :: Serial
