# Supplementary material for: HemoDownloader: Open source software utility to extract data from HemoCue HbA1c 501 devices in epidemiological studies of diabetes mellitus
Source: PLoS One. 2020 Nov 17;15(11):e0242087. doi: 10.1371/journal.pone.0242087 (PMC7671527; doi:10.1371/journal.pone.0242087)
Supplement: S1 File — (ZIP) [file pone.0242087.s001.zip › src/dependencies/pyserial-3.4/pyserial.egg-info/SOURCES.txt]

CHANGES.rst
LICENSE.txt
MANIFEST.in
README.rst
pylintrc
setup.cfg
setup.py
documentation/Makefile
documentation/appendix.rst
documentation/conf.py
documentation/examples.rst
documentation/index.rst
documentation/pyserial.png
documentation/pyserial.rst
documentation/pyserial_api.rst
documentation/shortintro.rst
documentation/tools.rst
documentation/url_handlers.rst
examples/at_protocol.py
examples/port_publisher.py
examples/port_publisher.sh
examples/rfc2217_server.py
examples/setup-miniterm-py2exe.py
examples/setup-rfc2217_server-py2exe.py
examples/setup-wxTerminal-py2exe.py
examples/tcp_serial_redirect.py
examples/wxSerialConfigDialog.py
examples/wxSerialConfigDialog.wxg
examples/wxTerminal.py
examples/wxTerminal.wxg
pyserial.egg-info/PKG-INFO
pyserial.egg-info/SOURCES.txt
pyserial.egg-info/dependency_links.txt
pyserial.egg-info/top_level.txt
serial/__init__.py
serial/rfc2217.py
serial/rs485.py
serial/serialcli.py
serial/serialjava.py
serial/serialposix.py
serial/serialutil.py
serial/serialwin32.py
serial/win32.py
serial/threaded/__init__.py
serial/tools/__init__.py
serial/tools/hexlify_codec.py
serial/tools/list_ports.py
serial/tools/list_ports_common.py
serial/tools/list_ports_linux.py
serial/tools/list_ports_osx.py
serial/tools/list_ports_posix.py
serial/tools/list_ports_windows.py
serial/tools/miniterm.py
serial/urlhandler/__init__.py
serial/urlhandler/protocol_alt.py
serial/urlhandler/protocol_hwgrep.py
serial/urlhandler/protocol_loop.py
serial/urlhandler/protocol_rfc2217.py
serial/urlhandler/protocol_serve-rfc2217.py
serial/urlhandler/protocol_socket.py
serial/urlhandler/protocol_spy.py
test/run_all_tests.py
test/test.py
test/test_advanced.py
test/test_asyncio.py
test/test_cancel.py
test/test_context.py
test/test_exclusive.py
test/test_high_load.py
test/test_iolib.py
test/test_pty.py
test/test_readline.py
test/test_rfc2217.py
test/test_rs485.py
test/test_settings_dict.py
test/test_threaded.py
test/test_timeout_class.py
test/test_url.py
test/test_util.py
test/handlers/__init__.py
test/handlers/protocol_test.py
