# Supplementary material for: HemoDownloader: Open source software utility to extract data from HemoCue HbA1c 501 devices in epidemiological studies of diabetes mellitus
Source: PLoS One. 2020 Nov 17;15(11):e0242087. doi: 10.1371/journal.pone.0242087 (PMC7671527; doi:10.1371/journal.pone.0242087)
Supplement: S1 File — (ZIP) [file pone.0242087.s001.zip › src/dependencies/pyserial-3.4/README.rst]

=================================
 pySerial  |build-status| |docs|
=================================

Overview
========
This module encapsulates the access for the serial port. It provides backends
for Python_ running on Windows, OSX, Linux, BSD (possibly any POSIX compliant
system) and IronPython. The module named "serial" automatically selects the
appropriate backend.

- Project Homepage: https://github.com/pyserial/pyserial
- Download Page: https://pypi.python.org/pypi/pyserial

BSD license, (C) 2001-2017 Chris Liechti <cliechti@gmx.net>


Documentation
=============
For API documentation, usage and examples see files in the "documentation"
directory.  The ".rst" files can be read in any text editor or being converted to
HTML or PDF using Sphinx_. An HTML version is online at
https://pythonhosted.org/pyserial/

Examples
========
Examples and unit tests are in the directory examples_.


Installation
============
``pip install pyserial`` should work for most users.

Detailed information can be found in `documentation/pyserial.rst`_.

The usual setup.py for Python_ libraries is used for the source distribution.
Windows installers are also available (see download link above).

.. _`documentation/pyserial.rst`: https://github.com/pyserial/pyserial/blob/master/documentation/pyserial.rst#installation
.. _examples: https://github.com/pyserial/pyserial/blob/master/examples
.. _Python: http://python.org/
.. _Sphinx: http://sphinx-doc.org/
.. |build-status| image:: https://travis-ci.org/pyserial/pyserial.svg?branch=master
   :target: https://travis-ci.org/pyserial/pyserial
   :alt: Build status
.. |docs| image:: https://readthedocs.org/projects/pyserial/badge/?version=latest
   :target: http://pyserial.readthedocs.io/
   :alt: Documentation
