# Supplementary material for: HemoDownloader: Open source software utility to extract data from HemoCue HbA1c 501 devices in epidemiological studies of diabetes mellitus
Source: PLoS One. 2020 Nov 17;15(11):e0242087. doi: 10.1371/journal.pone.0242087 (PMC7671527; doi:10.1371/journal.pone.0242087)
Supplement: S1 File — (ZIP) [file pone.0242087.s001.zip › src/dependencies/pyserial-3.4/serial/tools/list_ports_linux.py]

#!/usr/bin/env python
#
# This is a module that gathers a list of serial ports including details on
# GNU/Linux systems.
#
# This file is part of pySerial. https://github.com/pyserial/pyserial
# (C) 2011-2015 Chris Liechti <cliechti@gmx.net>
#
# SPDX-License-Identifier:    BSD-3-Clause

import glob
import os
from serial.tools import list_ports_common


class SysFS(list_ports_common.ListPortInfo):
    """Wrapper for easy sysfs access and device info"""

    def __init__(self, device):
        super(SysFS, self).__init__(device)
        # special handling for links
        if device is not None and os.path.islink(device):
            device = os.path.realpath(device)
            is_link = True
        else:
            is_link = False
        self.name = os.path.basename(device)
        self.usb_device_path = None
        if os.path.exists('/sys/class/tty/{}/device'.format(self.name)):
            self.device_path = os.path.realpath('/sys/class/tty/{}/device'.format(self.name))
            self.subsystem = os.path.basename(os.path.realpath(os.path.join(self.device_path, 'subsystem')))
        else:
            self.device_path = None
            self.subsystem = None
        # check device type
        if self.subsystem == 'usb-serial':
            self.usb_interface_path = os.path.dirname(self.device_path)
        elif self.subsystem == 'usb':
            self.usb_interface_path = self.device_path
        else:
            self.usb_interface_path = None
        # fill-in info for USB devices
        if self.usb_interface_path is not None:
            self.usb_device_path = os.path.dirname(self.usb_interface_path)

            try:
                num_if = int(self.read_line(self.usb_device_path, 'bNumInterfaces'))
            except ValueError:
                num_if = 1

            self.vid = int(self.read_line(self.usb_device_path, 'idVendor'), 16)
            self.pid = int(self.read_line(self.usb_device_path, 'idProduct'), 16)
            self.serial_number = self.read_line(self.usb_device_path, 'serial')
            if num_if > 1:  # multi interface devices like FT4232
                self.location = os.path.basename(self.usb_interface_path)
            else:
                self.location = os.path.basename(self.usb_device_path)

            self.manufacturer = self.read_line(self.usb_device_path, 'manufacturer')
            self.product = self.read_line(self.usb_device_path, 'product')
            self.interface = self.read_line(self.device_path, 'interface')

        if self.subsystem in ('usb', 'usb-serial'):
            self.apply_usb_info()
        #~ elif self.subsystem in ('pnp', 'amba'):  # PCI based devices, raspi
        elif self.subsystem == 'pnp':  # PCI based devices
            self.description = self.name
            self.hwid = self.read_line(self.device_path, 'id')
        elif self.subsystem == 'amba':  # raspi
            self.description = self.name
            self.hwid = os.path.basename(self.device_path)

        if is_link:
            self.hwid += ' LINK={}'.format(device)

    def read_line(self, *args):
        """\
        Helper function to read a single line from a file.
        One or more parameters are allowed, they are joined with os.path.join.
        Returns None on errors..
        """
        try:
            with open(os.path.join(*args)) as f:
                line = f.readline().strip()
            return line
        except IOError:
            return None


def comports(include_links=False):
    devices = glob.glob('/dev/ttyS*')           # built-in serial ports
    devices.extend(glob.glob('/dev/ttyUSB*'))   # usb-serial with own driver
    devices.extend(glob.glob('/dev/ttyACM*'))   # usb-serial with CDC-ACM profile
    devices.extend(glob.glob('/dev/ttyAMA*'))   # ARM internal port (raspi)
    devices.extend(glob.glob('/dev/rfcomm*'))   # BT serial devices
    devices.extend(glob.glob('/dev/ttyAP*'))    # Advantech multi-port serial controllers
    if include_links:
        devices.extend(list_ports_common.list_links(devices))
    return [info
            for info in [SysFS(d) for d in devices]
            if info.subsystem != "platform"]    # hide non-present internal serial ports

# - - - - - - - - - - - - - - - - - - - - - - - - - - - - - - - - - - - - - - -
# test
if __name__ == '__main__':
    for port, desc, hwid in sorted(comports()):
        print("{}: {} [{}]".format(port, desc, hwid))
