# Supplementary material for: HemoDownloader: Open source software utility to extract data from HemoCue HbA1c 501 devices in epidemiological studies of diabetes mellitus
Source: PLoS One. 2020 Nov 17;15(11):e0242087. doi: 10.1371/journal.pone.0242087 (PMC7671527; doi:10.1371/journal.pone.0242087)
Supplement: S1 File — (ZIP) [file pone.0242087.s001.zip › src/dependencies/pyserial-3.4/serial/tools/list_ports_windows.py]

#! python
#
# Enumerate serial ports on Windows including a human readable description
# and hardware information.
#
# This file is part of pySerial. https://github.com/pyserial/pyserial
# (C) 2001-2016 Chris Liechti <cliechti@gmx.net>
#
# SPDX-License-Identifier:    BSD-3-Clause

# pylint: disable=invalid-name,too-few-public-methods
import re
import ctypes
from ctypes.wintypes import BOOL
from ctypes.wintypes import HWND
from ctypes.wintypes import DWORD
from ctypes.wintypes import WORD
from ctypes.wintypes import LONG
from ctypes.wintypes import ULONG
from ctypes.wintypes import HKEY
from ctypes.wintypes import BYTE
import serial
from serial.win32 import ULONG_PTR
from serial.tools import list_ports_common


def ValidHandle(value, func, arguments):
    if value == 0:
        raise ctypes.WinError()
    return value


NULL = 0
HDEVINFO = ctypes.c_void_p
LPCTSTR = ctypes.c_wchar_p
PCTSTR = ctypes.c_wchar_p
PTSTR = ctypes.c_wchar_p
LPDWORD = PDWORD = ctypes.POINTER(DWORD)
#~ LPBYTE = PBYTE = ctypes.POINTER(BYTE)
LPBYTE = PBYTE = ctypes.c_void_p        # XXX avoids error about types

ACCESS_MASK = DWORD
REGSAM = ACCESS_MASK


class GUID(ctypes.Structure):
    _fields_ = [
        ('Data1', DWORD),
        ('Data2', WORD),
        ('Data3', WORD),
        ('Data4', BYTE * 8),
    ]

    def __str__(self):
        return "{{{:08x}-{:04x}-{:04x}-{}-{}}}".format(
            self.Data1,
            self.Data2,
            self.Data3,
            ''.join(["{:02x}".format(d) for d in self.Data4[:2]]),
            ''.join(["{:02x}".format(d) for d in self.Data4[2:]]),
        )


class SP_DEVINFO_DATA(ctypes.Structure):
    _fields_ = [
        ('cbSize', DWORD),
        ('ClassGuid', GUID),
        ('DevInst', DWORD),
        ('Reserved', ULONG_PTR),
    ]

    def __str__(self):
        return "ClassGuid:{} DevInst:{}".format(self.ClassGuid, self.DevInst)


PSP_DEVINFO_DATA = ctypes.POINTER(SP_DEVINFO_DATA)

PSP_DEVICE_INTERFACE_DETAIL_DATA = ctypes.c_void_p

setupapi = ctypes.windll.LoadLibrary("setupapi")
SetupDiDestroyDeviceInfoList = setupapi.SetupDiDestroyDeviceInfoList
SetupDiDestroyDeviceInfoList.argtypes = [HDEVINFO]
SetupDiDestroyDeviceInfoList.restype = BOOL

SetupDiClassGuidsFromName = setupapi.SetupDiClassGuidsFromNameW
SetupDiClassGuidsFromName.argtypes = [PCTSTR, ctypes.POINTER(GUID), DWORD, PDWORD]
SetupDiClassGuidsFromName.restype = BOOL

SetupDiEnumDeviceInfo = setupapi.SetupDiEnumDeviceInfo
SetupDiEnumDeviceInfo.argtypes = [HDEVINFO, DWORD, PSP_DEVINFO_DATA]
SetupDiEnumDeviceInfo.restype = BOOL

SetupDiGetClassDevs = setupapi.SetupDiGetClassDevsW
SetupDiGetClassDevs.argtypes = [ctypes.POINTER(GUID), PCTSTR, HWND, DWORD]
SetupDiGetClassDevs.restype = HDEVINFO
SetupDiGetClassDevs.errcheck = ValidHandle

SetupDiGetDeviceRegistryProperty = setupapi.SetupDiGetDeviceRegistryPropertyW
SetupDiGetDeviceRegistryProperty.argtypes = [HDEVINFO, PSP_DEVINFO_DATA, DWORD, PDWORD, PBYTE, DWORD, PDWORD]
SetupDiGetDeviceRegistryProperty.restype = BOOL

SetupDiGetDeviceInstanceId = setupapi.SetupDiGetDeviceInstanceIdW
SetupDiGetDeviceInstanceId.argtypes = [HDEVINFO, PSP_DEVINFO_DATA, PTSTR, DWORD, PDWORD]
SetupDiGetDeviceInstanceId.restype = BOOL

SetupDiOpenDevRegKey = setupapi.SetupDiOpenDevRegKey
SetupDiOpenDevRegKey.argtypes = [HDEVINFO, PSP_DEVINFO_DATA, DWORD, DWORD, DWORD, REGSAM]
SetupDiOpenDevRegKey.restype = HKEY

advapi32 = ctypes.windll.LoadLibrary("Advapi32")
RegCloseKey = advapi32.RegCloseKey
RegCloseKey.argtypes = [HKEY]
RegCloseKey.restype = LONG

RegQueryValueEx = advapi32.RegQueryValueExW
RegQueryValueEx.argtypes = [HKEY, LPCTSTR , LPDWORD, LPDWORD, LPBYTE, LPDWORD]
RegQueryValueEx.restype = LONG


DIGCF_PRESENT = 2
DIGCF_DEVICEINTERFACE = 16
INVALID_HANDLE_VALUE = 0
ERROR_INSUFFICIENT_BUFFER = 122
SPDRP_HARDWAREID = 1
SPDRP_FRIENDLYNAME = 12
SPDRP_LOCATION_PATHS = 35
SPDRP_MFG = 11
DICS_FLAG_GLOBAL = 1
DIREG_DEV = 0x00000001
KEY_READ = 0x20019


def iterate_comports():
    """Return a generator that yields descriptions for serial ports"""
    GUIDs = (GUID * 8)()  # so far only seen one used, so hope 8 are enough...
    guids_size = DWORD()
    if not SetupDiClassGuidsFromName(
            "Ports",
            GUIDs,
            ctypes.sizeof(GUIDs),
            ctypes.byref(guids_size)):
        raise ctypes.WinError()

    # repeat for all possible GUIDs
    for index in range(guids_size.value):
        bInterfaceNumber = None
        g_hdi = SetupDiGetClassDevs(
            ctypes.byref(GUIDs[index]),
            None,
            NULL,
            DIGCF_PRESENT)  # was DIGCF_PRESENT|DIGCF_DEVICEINTERFACE which misses CDC ports

        devinfo = SP_DEVINFO_DATA()
        devinfo.cbSize = ctypes.sizeof(devinfo)
        index = 0
        while SetupDiEnumDeviceInfo(g_hdi, index, ctypes.byref(devinfo)):
            index += 1

            # get the real com port name
            hkey = SetupDiOpenDevRegKey(
                g_hdi,
                ctypes.byref(devinfo),
                DICS_FLAG_GLOBAL,
                0,
                DIREG_DEV,  # DIREG_DRV for SW info
                KEY_READ)
            port_name_buffer = ctypes.create_unicode_buffer(250)
            port_name_length = ULONG(ctypes.sizeof(port_name_buffer))
            RegQueryValueEx(
                hkey,
                "PortName",
                None,
                None,
                ctypes.byref(port_name_buffer),
                ctypes.byref(port_name_length))
            RegCloseKey(hkey)

            # unfortunately does this method also include parallel ports.
            # we could check for names starting with COM or just exclude LPT
            # and hope that other "unknown" names are serial ports...
            if port_name_buffer.value.startswith('LPT'):
                continue

            # hardware ID
            szHardwareID = ctypes.create_unicode_buffer(250)
            # try to get ID that includes serial number
            if not SetupDiGetDeviceInstanceId(
                    g_hdi,
                    ctypes.byref(devinfo),
                    #~ ctypes.byref(szHardwareID),
                    szHardwareID,
                    ctypes.sizeof(szHardwareID) - 1,
                    None):
                # fall back to more generic hardware ID if that would fail
                if not SetupDiGetDeviceRegistryProperty(
                        g_hdi,
                        ctypes.byref(devinfo),
                        SPDRP_HARDWAREID,
                        None,
                        ctypes.byref(szHardwareID),
                        ctypes.sizeof(szHardwareID) - 1,
                        None):
                    # Ignore ERROR_INSUFFICIENT_BUFFER
                    if ctypes.GetLastError() != ERROR_INSUFFICIENT_BUFFER:
                        raise ctypes.WinError()
            # stringify
            szHardwareID_str = szHardwareID.value

            info = list_ports_common.ListPortInfo(port_name_buffer.value)

            # in case of USB, make a more readable string, similar to that form
            # that we also generate on other platforms
            if szHardwareID_str.startswith('USB'):
                m = re.search(r'VID_([0-9a-f]{4})(&PID_([0-9a-f]{4}))?(&MI_(\d{2}))?(\\(\w+))?', szHardwareID_str, re.I)
                if m:
                    info.vid = int(m.group(1), 16)
                    if m.group(3):
                        info.pid = int(m.group(3), 16)
                    if m.group(5):
                        bInterfaceNumber = int(m.group(5))
                    if m.group(7):
                        info.serial_number = m.group(7)
                # calculate a location string
                loc_path_str = ctypes.create_unicode_buffer(250)
                if SetupDiGetDeviceRegistryProperty(
                        g_hdi,
                        ctypes.byref(devinfo),
                        SPDRP_LOCATION_PATHS,
                        None,
                        ctypes.byref(loc_path_str),
                        ctypes.sizeof(loc_path_str) - 1,
                        None):
                    m = re.finditer(r'USBROOT\((\w+)\)|#USB\((\w+)\)', loc_path_str.value)
                    location = []
                    for g in m:
                        if g.group(1):
                            location.append('{:d}'.format(int(g.group(1)) + 1))
                        else:
                            if len(location) > 1:
                                location.append('.')
                            else:
                                location.append('-')
                            location.append(g.group(2))
                    if bInterfaceNumber is not None:
                        location.append(':{}.{}'.format(
                            'x',  # XXX how to determine correct bConfigurationValue?
                            bInterfaceNumber))
                    if location:
                        info.location = ''.join(location)
                info.hwid = info.usb_info()
            elif szHardwareID_str.startswith('FTDIBUS'):
                m = re.search(r'VID_([0-9a-f]{4})\+PID_([0-9a-f]{4})(\+(\w+))?', szHardwareID_str, re.I)
                if m:
                    info.vid = int(m.group(1), 16)
                    info.pid = int(m.group(2), 16)
                    if m.group(4):
                        info.serial_number = m.group(4)
                # USB location is hidden by FDTI driver :(
                info.hwid = info.usb_info()
            else:
                info.hwid = szHardwareID_str

            # friendly name
            szFriendlyName = ctypes.create_unicode_buffer(250)
            if SetupDiGetDeviceRegistryProperty(
                    g_hdi,
                    ctypes.byref(devinfo),
                    SPDRP_FRIENDLYNAME,
                    #~ SPDRP_DEVICEDESC,
                    None,
                    ctypes.byref(szFriendlyName),
                    ctypes.sizeof(szFriendlyName) - 1,
                    None):
                info.description = szFriendlyName.value
            #~ else:
                # Ignore ERROR_INSUFFICIENT_BUFFER
                #~ if ctypes.GetLastError() != ERROR_INSUFFICIENT_BUFFER:
                    #~ raise IOError("failed to get details for %s (%s)" % (devinfo, szHardwareID.value))
                # ignore errors and still include the port in the list, friendly name will be same as port name

            # manufacturer
            szManufacturer = ctypes.create_unicode_buffer(250)
            if SetupDiGetDeviceRegistryProperty(
                    g_hdi,
                    ctypes.byref(devinfo),
                    SPDRP_MFG,
                    #~ SPDRP_DEVICEDESC,
                    None,
                    ctypes.byref(szManufacturer),
                    ctypes.sizeof(szManufacturer) - 1,
                    None):
                info.manufacturer = szManufacturer.value
            yield info
        SetupDiDestroyDeviceInfoList(g_hdi)


def comports(include_links=False):
    """Return a list of info objects about serial ports"""
    return list(iterate_comports())

# - - - - - - - - - - - - - - - - - - - - - - - - - - - - - - - - - - - - - - -
# test
if __name__ == '__main__':
    for port, desc, hwid in sorted(comports()):
        print("{}: {} [{}]".format(port, desc, hwid))
