# Supplementary material for: HemoDownloader: Open source software utility to extract data from HemoCue HbA1c 501 devices in epidemiological studies of diabetes mellitus
Source: PLoS One. 2020 Nov 17;15(11):e0242087. doi: 10.1371/journal.pone.0242087 (PMC7671527; doi:10.1371/journal.pone.0242087)
Supplement: S1 File — (ZIP) [file pone.0242087.s001.zip › src/dependencies/pyserial-3.4/serial/urlhandler/protocol_rfc2217.py]

#! python
#
# This is a thin wrapper to load the rfc2271 implementation.
#
# This file is part of pySerial. https://github.com/pyserial/pyserial
# (C) 2011 Chris Liechti <cliechti@gmx.net>
#
# SPDX-License-Identifier:    BSD-3-Clause

from serial.rfc2217 import Serial  # noqa
