# Supplementary material for: HemoDownloader: Open source software utility to extract data from HemoCue HbA1c 501 devices in epidemiological studies of diabetes mellitus
Source: PLoS One. 2020 Nov 17;15(11):e0242087. doi: 10.1371/journal.pone.0242087 (PMC7671527; doi:10.1371/journal.pone.0242087)
Supplement: S1 File — (ZIP) [file pone.0242087.s001.zip › src/dependencies/pyserial-3.4/serial/urlhandler/protocol_socket.py]

#! python
#
# This module implements a simple socket based client.
# It does not support changing any port parameters and will silently ignore any
# requests to do so.
#
# The purpose of this module is that applications using pySerial can connect to
# TCP/IP to serial port converters that do not support RFC 2217.
#
# This file is part of pySerial. https://github.com/pyserial/pyserial
# (C) 2001-2015 Chris Liechti <cliechti@gmx.net>
#
# SPDX-License-Identifier:    BSD-3-Clause
#
# URL format:    socket://<host>:<port>[/option[/option...]]
# options:
# - "debug" print diagnostic messages

import errno
import logging
import select
import socket
import time
try:
    import urlparse
except ImportError:
    import urllib.parse as urlparse

from serial.serialutil import SerialBase, SerialException, to_bytes, \
    portNotOpenError, writeTimeoutError, Timeout

# map log level names to constants. used in from_url()
LOGGER_LEVELS = {
    'debug': logging.DEBUG,
    'info': logging.INFO,
    'warning': logging.WARNING,
    'error': logging.ERROR,
}

POLL_TIMEOUT = 5


class Serial(SerialBase):
    """Serial port implementation for plain sockets."""

    BAUDRATES = (50, 75, 110, 134, 150, 200, 300, 600, 1200, 1800, 2400, 4800,
                 9600, 19200, 38400, 57600, 115200)

    def open(self):
        """\
        Open port with current settings. This may throw a SerialException
        if the port cannot be opened.
        """
        self.logger = None
        if self._port is None:
            raise SerialException("Port must be configured before it can be used.")
        if self.is_open:
            raise SerialException("Port is already open.")
        try:
            # timeout is used for write timeout support :/ and to get an initial connection timeout
            self._socket = socket.create_connection(self.from_url(self.portstr), timeout=POLL_TIMEOUT)
        except Exception as msg:
            self._socket = None
            raise SerialException("Could not open port {}: {}".format(self.portstr, msg))
        # after connecting, switch to non-blocking, we're using select
        self._socket.setblocking(False)

        # not that there is anything to configure...
        self._reconfigure_port()
        # all things set up get, now a clean start
        self.is_open = True
        if not self._dsrdtr:
            self._update_dtr_state()
        if not self._rtscts:
            self._update_rts_state()
        self.reset_input_buffer()
        self.reset_output_buffer()

    def _reconfigure_port(self):
        """\
        Set communication parameters on opened port. For the socket://
        protocol all settings are ignored!
        """
        if self._socket is None:
            raise SerialException("Can only operate on open ports")
        if self.logger:
            self.logger.info('ignored port configuration change')

    def close(self):
        """Close port"""
        if self.is_open:
            if self._socket:
                try:
                    self._socket.shutdown(socket.SHUT_RDWR)
                    self._socket.close()
                except:
                    # ignore errors.
                    pass
                self._socket = None
            self.is_open = False
            # in case of quick reconnects, give the server some time
            time.sleep(0.3)

    def from_url(self, url):
        """extract host and port from an URL string"""
        parts = urlparse.urlsplit(url)
        if parts.scheme != "socket":
            raise SerialException(
                'expected a string in the form '
                '"socket://<host>:<port>[?logging={debug|info|warning|error}]": '
                'not starting with socket:// ({!r})'.format(parts.scheme))
        try:
            # process options now, directly altering self
            for option, values in urlparse.parse_qs(parts.query, True).items():
                if option == 'logging':
                    logging.basicConfig()   # XXX is that good to call it here?
                    self.logger = logging.getLogger('pySerial.socket')
                    self.logger.setLevel(LOGGER_LEVELS[values[0]])
                    self.logger.debug('enabled logging')
                else:
                    raise ValueError('unknown option: {!r}'.format(option))
            if not 0 <= parts.port < 65536:
                raise ValueError("port not in range 0...65535")
        except ValueError as e:
            raise SerialException(
                'expected a string in the form '
                '"socket://<host>:<port>[?logging={debug|info|warning|error}]": {}'.format(e))

        return (parts.hostname, parts.port)

    #  -  -  -  -  -  -  -  -  -  -  -  -  -  -  -  -  -  -  -  -  -  -  -  -

    @property
    def in_waiting(self):
        """Return the number of bytes currently in the input buffer."""
        if not self.is_open:
            raise portNotOpenError
        # Poll the socket to see if it is ready for reading.
        # If ready, at least one byte will be to read.
        lr, lw, lx = select.select([self._socket], [], [], 0)
        return len(lr)

    # select based implementation, similar to posix, but only using socket API
    # to be portable, additionally handle socket timeout which is used to
    # emulate write timeouts
    def read(self, size=1):
        """\
        Read size bytes from the serial port. If a timeout is set it may
        return less characters as requested. With no timeout it will block
        until the requested number of bytes is read.
        """
        if not self.is_open:
            raise portNotOpenError
        read = bytearray()
        timeout = Timeout(self._timeout)
        while len(read) < size:
            try:
                ready, _, _ = select.select([self._socket], [], [], timeout.time_left())
                # If select was used with a timeout, and the timeout occurs, it
                # returns with empty lists -> thus abort read operation.
                # For timeout == 0 (non-blocking operation) also abort when
                # there is nothing to read.
                if not ready:
                    break   # timeout
                buf = self._socket.recv(size - len(read))
                # read should always return some data as select reported it was
                # ready to read when we get to this point, unless it is EOF
                if not buf:
                    raise SerialException('socket disconnected')
                read.extend(buf)
            except OSError as e:
                # this is for Python 3.x where select.error is a subclass of
                # OSError ignore BlockingIOErrors and EINTR. other errors are shown
                # https://www.python.org/dev/peps/pep-0475.
                if e.errno not in (errno.EAGAIN, errno.EALREADY, errno.EWOULDBLOCK, errno.EINPROGRESS, errno.EINTR):
                    raise SerialException('read failed: {}'.format(e))
            except (select.error, socket.error) as e:
                # this is for Python 2.x
                # ignore BlockingIOErrors and EINTR. all errors are shown
                # see also http://www.python.org/dev/peps/pep-3151/#select
                if e[0] not in (errno.EAGAIN, errno.EALREADY, errno.EWOULDBLOCK, errno.EINPROGRESS, errno.EINTR):
                    raise SerialException('read failed: {}'.format(e))
            if timeout.expired():
                break
        return bytes(read)

    def write(self, data):
        """\
        Output the given byte string over the serial port. Can block if the
        connection is blocked. May raise SerialException if the connection is
        closed.
        """
        if not self.is_open:
            raise portNotOpenError

        d = to_bytes(data)
        tx_len = length = len(d)
        timeout = Timeout(self._write_timeout)
        while tx_len > 0:
            try:
                n = self._socket.send(d)
                if timeout.is_non_blocking:
                    # Zero timeout indicates non-blocking - simply return the
                    # number of bytes of data actually written
                    return n
                elif not timeout.is_infinite:
                    # when timeout is set, use select to wait for being ready
                    # with the time left as timeout
                    if timeout.expired():
                        raise writeTimeoutError
                    _, ready, _ = select.select([], [self._socket], [], timeout.time_left())
                    if not ready:
                        raise writeTimeoutError
                else:
                    assert timeout.time_left() is None
                    # wait for write operation
                    _, ready, _ = select.select([], [self._socket], [], None)
                    if not ready:
                        raise SerialException('write failed (select)')
                d = d[n:]
                tx_len -= n
            except SerialException:
                raise
            except OSError as e:
                # this is for Python 3.x where select.error is a subclass of
                # OSError ignore BlockingIOErrors and EINTR. other errors are shown
                # https://www.python.org/dev/peps/pep-0475.
                if e.errno not in (errno.EAGAIN, errno.EALREADY, errno.EWOULDBLOCK, errno.EINPROGRESS, errno.EINTR):
                    raise SerialException('write failed: {}'.format(e))
            except select.error as e:
                # this is for Python 2.x
                # ignore BlockingIOErrors and EINTR. all errors are shown
                # see also http://www.python.org/dev/peps/pep-3151/#select
                if e[0] not in (errno.EAGAIN, errno.EALREADY, errno.EWOULDBLOCK, errno.EINPROGRESS, errno.EINTR):
                    raise SerialException('write failed: {}'.format(e))
            if not timeout.is_non_blocking and timeout.expired():
                raise writeTimeoutError
        return length - len(d)

    def reset_input_buffer(self):
        """Clear input buffer, discarding all that is in the buffer."""
        if not self.is_open:
            raise portNotOpenError

        # just use recv to remove input, while there is some
        ready = True
        while ready:
            ready, _, _ = select.select([self._socket], [], [], 0)
            try:
                self._socket.recv(4096)
            except OSError as e:
                # this is for Python 3.x where select.error is a subclass of
                # OSError ignore BlockingIOErrors and EINTR. other errors are shown
                # https://www.python.org/dev/peps/pep-0475.
                if e.errno not in (errno.EAGAIN, errno.EALREADY, errno.EWOULDBLOCK, errno.EINPROGRESS, errno.EINTR):
                    raise SerialException('read failed: {}'.format(e))
            except (select.error, socket.error) as e:
                # this is for Python 2.x
                # ignore BlockingIOErrors and EINTR. all errors are shown
                # see also http://www.python.org/dev/peps/pep-3151/#select
                if e[0] not in (errno.EAGAIN, errno.EALREADY, errno.EWOULDBLOCK, errno.EINPROGRESS, errno.EINTR):
                    raise SerialException('read failed: {}'.format(e))

    def reset_output_buffer(self):
        """\
        Clear output buffer, aborting the current output and
        discarding all that is in the buffer.
        """
        if not self.is_open:
            raise portNotOpenError
        if self.logger:
            self.logger.info('ignored reset_output_buffer')

    def send_break(self, duration=0.25):
        """\
        Send break condition. Timed, returns to idle state after given
        duration.
        """
        if not self.is_open:
            raise portNotOpenError
        if self.logger:
            self.logger.info('ignored send_break({!r})'.format(duration))

    def _update_break_state(self):
        """Set break: Controls TXD. When active, to transmitting is
        possible."""
        if self.logger:
            self.logger.info('ignored _update_break_state({!r})'.format(self._break_state))

    def _update_rts_state(self):
        """Set terminal status line: Request To Send"""
        if self.logger:
            self.logger.info('ignored _update_rts_state({!r})'.format(self._rts_state))

    def _update_dtr_state(self):
        """Set terminal status line: Data Terminal Ready"""
        if self.logger:
            self.logger.info('ignored _update_dtr_state({!r})'.format(self._dtr_state))

    @property
    def cts(self):
        """Read terminal status line: Clear To Send"""
        if not self.is_open:
            raise portNotOpenError
        if self.logger:
            self.logger.info('returning dummy for cts')
        return True

    @property
    def dsr(self):
        """Read terminal status line: Data Set Ready"""
        if not self.is_open:
            raise portNotOpenError
        if self.logger:
            self.logger.info('returning dummy for dsr')
        return True

    @property
    def ri(self):
        """Read terminal status line: Ring Indicator"""
        if not self.is_open:
            raise portNotOpenError
        if self.logger:
            self.logger.info('returning dummy for ri')
        return False

    @property
    def cd(self):
        """Read terminal status line: Carrier Detect"""
        if not self.is_open:
            raise portNotOpenError
        if self.logger:
            self.logger.info('returning dummy for cd)')
        return True

    # - - - platform specific - - -

    # works on Linux and probably all the other POSIX systems
    def fileno(self):
        """Get the file handle of the underlying socket for use with select"""
        return self._socket.fileno()


#
# simple client test
if __name__ == '__main__':
    import sys
    s = Serial('socket://localhost:7000')
    sys.stdout.write('{}\n'.format(s))

    sys.stdout.write("write...\n")
    s.write(b"hello\n")
    s.flush()
    sys.stdout.write("read: {}\n".format(s.read(5)))

    s.close()
