# Supplementary material for: HemoDownloader: Open source software utility to extract data from HemoCue HbA1c 501 devices in epidemiological studies of diabetes mellitus
Source: PLoS One. 2020 Nov 17;15(11):e0242087. doi: 10.1371/journal.pone.0242087 (PMC7671527; doi:10.1371/journal.pone.0242087)
Supplement: S1 File — (ZIP) [file pone.0242087.s001.zip › src/dependencies/pyserial-3.4/test/test_iolib.py]

#! /usr/bin/env python
#
# This file is part of pySerial - Cross platform serial port support for Python
# (C) 2001-2015 Chris Liechti <cliechti@gmx.net>
#
# SPDX-License-Identifier:    BSD-3-Clause
"""\
Some tests for the serial module.
Part of pyserial (http://pyserial.sf.net)  (C)2001-2009 cliechti@gmx.net

Intended to be run on different platforms, to ensure portability of
the code.

This modules contains test for the interaction between Serial and the io
library. This only works on Python 2.6+ that introduced the io library.

For all these tests a simple hardware is required.
Loopback HW adapter:
Shortcut these pin pairs:
 TX  <-> RX
 RTS <-> CTS
 DTR <-> DSR

On a 9 pole DSUB these are the pins (2-3) (4-6) (7-8)
"""

import io
import sys
import unittest
import serial

# on which port should the tests be performed:
PORT = 'loop://'


class Test_SerialAndIO(unittest.TestCase):

    def setUp(self):
        self.s = serial.serial_for_url(PORT, timeout=1)
        #~ self.io = io.TextIOWrapper(self.s)
        self.io = io.TextIOWrapper(io.BufferedRWPair(self.s, self.s))

    def tearDown(self):
        self.s.close()

    def test_hello_raw(self):
        self.io.write(b"hello\n".decode('utf-8'))
        self.io.flush()  # it is buffering. required to get the data out
        hello = self.io.readline()
        self.assertEqual(hello, b"hello\n".decode('utf-8'))

# - - - - - - - - - - - - - - - - - - - - - - - - - - - - - - - - - - - - - - -
if __name__ == '__main__':
    import sys
    sys.stdout.write(__doc__)
    if len(sys.argv) > 1:
        PORT = sys.argv[1]
    sys.stdout.write("Testing port: {!r}\n".format(PORT))
    sys.argv[1:] = ['-v']
    # When this module is executed from the command-line, it runs all its tests
    unittest.main()
