# Supplementary material for: HemoDownloader: Open source software utility to extract data from HemoCue HbA1c 501 devices in epidemiological studies of diabetes mellitus
Source: PLoS One. 2020 Nov 17;15(11):e0242087. doi: 10.1371/journal.pone.0242087 (PMC7671527; doi:10.1371/journal.pone.0242087)
Supplement: S1 File — (ZIP) [file pone.0242087.s001.zip › src/dependencies/XlsxWriter-1.1.8/Changes]

Release 1.1.8 - May 5 2019
--------------------------

* Added ability to combine Doughnut and Pie charts.

* Added gauge chart example which is a combination of a Doughnut and a Pie
  chart. See :ref:`ex_chart_gauge`.


Release 1.1.7 - April 20 2019
-----------------------------

* Added docs on :ref:`object_position`.

* Added fix for sizing of cell comment boxes when they cross columns/rows that
  have size changes that occur after the comment is written.
  Issue `#403 <https://github.com/jmcnamara/XlsxWriter/issues/403>`_ and
  issue `#312 <https://github.com/jmcnamara/XlsxWriter/issues/312>`_.

* Added fix for the sizing of worksheet objects (images, charts, textboxes)
  when the underlying cell sizes have changed and the "object_position"
  parameter has been set to 1 "Move and size with cells". An additional mode 4
  has been added to simulate inserting the object in hidden rows.
  Issue `#618 <https://github.com/jmcnamara/XlsxWriter/issues/618>`_.

* Added object positioning for charts and textboxes, it was already supported
  for images. Note, the parameter is now called ``object_position``. The
  previous parameter name ``positioning`` is deprecated but still supported
  for images.
  Issue `#568 <https://github.com/jmcnamara/XlsxWriter/issues/568>`_.


Release 1.1.6 - April 7 2019
----------------------------

* Fixed issue where images that started in hidden rows/columns weren't placed
  correctly in the worksheet.
  Issue `#613 <https://github.com/jmcnamara/XlsxWriter/issues/613>`_.

* Fixed the mime-type reported by system ``file(1)``. The mime-type reported
  by "file --mime-type"/magic was incorrect for XlsxWriter files since it
  expected the ``[Content_types]`` to be the first file in the zip container.
  Issue `#614 <https://github.com/jmcnamara/XlsxWriter/issues/614>`_.


Release 1.1.5 - February 22 2019
--------------------------------

* This version removes support for end of life Pythons 2.5, 2.6, 3.1, 3.2 and
  3.3. For older, unsupported versions of Python use version 1.1.4 of
  XlsxWriter.


Release 1.1.4 - February 10 2019
--------------------------------

* Fix for issues where zipfile.py raises "ZIP does not support timestamps
  before 1980" exception.
  Issue `#535 <https://github.com/jmcnamara/XlsxWriter/issues/535>`_.


Release 1.1.3 - February 9 2019
-------------------------------

* Fix handling of ``'num_format': '0'`` in duplicate formats.
  Issue `#584 <https://github.com/jmcnamara/XlsxWriter/issues/584>`_.


Release 1.1.2 - October 20 2018
-------------------------------

* Fix for issue where ``in_memory`` files weren't compressed.
  Issue `#573 <https://github.com/jmcnamara/XlsxWriter/issues/573>`_.

* Fix ``write()`` so that it handles array formulas as documented.
  Issue `#418 <https://github.com/jmcnamara/XlsxWriter/issues/418>`_.

* Fix for issue with special characters in worksheet table functions.
  Issue `#442 <https://github.com/jmcnamara/XlsxWriter/issues/442>`_.

* Added warnings for input issues in :func:`write_rich_string()` such as blank
  strings, double formats or insufficient parameters.
  Issue `#425 <https://github.com/jmcnamara/XlsxWriter/issues/425>`_.


Release 1.1.1 - September 22 2018
---------------------------------

* Added comment font name and size options.
  Issue `#201 <https://github.com/jmcnamara/XlsxWriter/issues/201>`_.

* Fix for issue when using text boxes in the same workbook as a chartsheet.
  Issue `#420 <https://github.com/jmcnamara/XlsxWriter/issues/420>`_.


Release 1.1.0 - September 2 2018
--------------------------------

* Added functionality to align chart category axis labels. See the
  ``label_align`` property of the :func:`set_x_axis()` method.

* Added worksheet :func:`hide_row_col_headers()` method to turn off worksheet
  row and column headings.
  Issue `#480 <https://github.com/jmcnamara/XlsxWriter/issues/480>`_.

* Added the :func:`set_tab_ratio()` method to set the ratio between the
  worksheet tabs and the horizontal slider.
  Issue `#481 <https://github.com/jmcnamara/XlsxWriter/issues/481>`_.

* Fixed issue with icon conditional formats when the values were zero.
  Issue `#565 <https://github.com/jmcnamara/XlsxWriter/issues/565>`_.

Release 1.0.9 - August 27 2018
------------------------------

* Fix for issue with formulas quoted as strings in conditional formats,
  introduced in version 1.0.7.
  Issue `#564 <https://github.com/jmcnamara/XlsxWriter/issues/564>`_.


Release 1.0.8 - August 27 2018
------------------------------

* Added named exceptions to XlsxWriter. See :ref:`exceptions`.

* Removed the implicit :func:`close()` in the destructor since it wasn't
  guaranteed to work correctly and raised a confusing exception when any other
  exception was triggered. **Note that this is a backward incompatible
  change.** The ``with`` context manager is a better way to close
  automatically, see :func:`close()`.

* Added border, fill, pattern and gradient formatting options to
  :func:`set_legend()`.
  Issue `#545 <https://github.com/jmcnamara/XlsxWriter/issues/545>`_.

* Added ``top_right`` position to :func:`set_legend()`.
  Issue `#537 <https://github.com/jmcnamara/XlsxWriter/issues/537>`_.


Release 1.0.7 - August 16 2018
------------------------------

* Fix for unicode type error in Python 3.
  Issue `#554 <https://github.com/jmcnamara/XlsxWriter/issues/554>`_.


Release 1.0.6 - August 15 2018
------------------------------

* Added some performance improvements.
  PR `#551 <https://github.com/jmcnamara/XlsxWriter/pull/551>`_.


Release 1.0.5 - May 19 2018
---------------------------

* Added example of how to subclass the Workbook and Worksheet objects. See
  :ref:`ex_inheritance1` and :ref:`ex_inheritance2`.

* Added support for WMF and EMF image formats to the Worksheet
  :func:`add_image` method.


Release 1.0.4 - April 14 2018
-----------------------------

* Set the xlsx internal file member datetimes to 1980-01-01 00:00:00 like
  Excel so that apps can produce a consistent binary file once the workbook
  :func:`set_properties` ``created`` date is set.
  Pull request `#495 <https://github.com/jmcnamara/XlsxWriter/pull/495>`_.

* Fix for jpeg images that reported unknown height/width due to unusual SOF markers.
  Issue `#506 <https://github.com/jmcnamara/XlsxWriter/issues/506>`_.

* Added support for blanks in list autofilter.
  Issue `#505 <https://github.com/jmcnamara/XlsxWriter/issues/505>`_.


Release 1.0.3 - April 10 2018
-----------------------------

* Added Excel 2010 data bar features such as solid fills and control over the
  display of negative values. See :ref:`working_with_conditional_formats` and
  :ref:`ex_cond_format`.
  Feature request `#502 <https://github.com/jmcnamara/XlsxWriter/issues/502>`_.

* Fixed :func:`set_column` parameter names to match docs and other methods.
  Note, this is a backward incompatible change.
  Issue `#504 <https://github.com/jmcnamara/XlsxWriter/issues/504>`_.

* Fixed missing plotarea formatting in pie/doughnut charts.


Release 1.0.2 - October 14 2017
-------------------------------

* Fix for cases where the hyperlink style added in the previous release didn't
  work.
  Feature request `#455 <https://github.com/jmcnamara/XlsxWriter/issues/455>`_.


Release 1.0.1 - October 14 2017
-------------------------------

* Changed default :func:`write_url` format to the Excel hyperlink style so that
  it changes when the theme is changed and also so that it indicates that the
  link has been clicked.
  Feature request `#455 <https://github.com/jmcnamara/XlsxWriter/issues/455>`_.


Release 1.0.0 - September 16 2017
---------------------------------

* Added icon sets to conditional formatting. See
  :ref:`working_with_conditional_formats` and :ref:`ex_cond_format`.
  Feature request `#387 <https://github.com/jmcnamara/XlsxWriter/issues/387>`_.


Release 0.9.9 - September 5 2017
--------------------------------

* Added ``stop_if_true`` parameter to conditional formatting.
  Feature request `#386 <https://github.com/jmcnamara/XlsxWriter/issues/386>`_.


Release 0.9.8 - July 1 2017
---------------------------

* Fixed issue where spurious deprecation warning was raised in ``-Werror`` mode.
  Issue `#451 <https://github.com/jmcnamara/XlsxWriter/issues/451>`_.


Release 0.9.7 - June 25 2017
----------------------------

* Minor bug and doc fixes.


Release 0.9.6 - Dec 26 2016
---------------------------

* Fix for table with data but without a header.
  Issue `#405 <https://github.com/jmcnamara/XlsxWriter/issues/405>`_.

* Add a warning when the number of series in a chart exceeds Excel's limit
  of 255.
  Issue `#399 <https://github.com/jmcnamara/XlsxWriter/issues/399>`_.


Release 0.9.5 - Dec 24 2016
---------------------------

* Fix for missing `remove_timezone` option in Chart class.
  PR from Thomas Arnhold
  `#404 <https://github.com/jmcnamara/XlsxWriter/pull/404>`_.


Release 0.9.4 - Dec 2 2016
--------------------------

* Added user definable removal of timezones in datetimes. See the
  :func:`Workbook` constructor option ``remove_timezone`` and :ref:`Timezone
  Handling in XlsxWriter <timezone_handling>`.
  Issue `#257 <https://github.com/jmcnamara/XlsxWriter/issues/257>`_.

* Fix duplicate header warning in :func:`add_table` when there is only one
  user defined header.
  Issue `#380 <https://github.com/jmcnamara/XlsxWriter/issues/380>`_.

* Fix for `center_across` property in :func:`add_format`.
  Issue `#381 <https://github.com/jmcnamara/XlsxWriter/issues/381>`_.


Release 0.9.3 - July 8 2016
---------------------------

* Added check to :func:`add_table` to prevent duplicate header names which
  leads to a corrupt Excel file.
  Issue `#362 <https://github.com/jmcnamara/XlsxWriter/issues/362>`_.


Release 0.9.2 - June 13 2016
----------------------------

* Added workbook :func:`set_size` method to set the workbook window size.


Release 0.9.1 - June 8 2016
---------------------------

* Added font support to chart :func:`set_table`.

* Documented used of font rotation in chart :ref:`data labels
  <chart_series_option_data_labels>`.
  Issue `#337 <https://github.com/jmcnamara/XlsxWriter/issues/337>`_.


Release 0.9.0 - June 7 2016
---------------------------

* Added :ref:`trendline properties <chart_series_option_trendline>`:
  ``intercept``, ``display_equation`` and ``display_r_squared``.
  Feature request `#357 <https://github.com/jmcnamara/XlsxWriter/issues/357>`_.


Release 0.8.9 - June 1 2016
---------------------------

* Fix for :func:`insert_image` issue when handling images with zero dpi.
  Issue `#356 <https://github.com/jmcnamara/XlsxWriter/issues/356>`_.


Release 0.8.8 - May 31 2016
---------------------------

* Added workbook :func:`set_custom_property` method to set custom document
  properties.
  Feature request `#355 <https://github.com/jmcnamara/XlsxWriter/issues/355>`_.


Release 0.8.7 - May 13 2016
---------------------------

* Fix for issue when inserting read-only images on Windows.
  Issue `#352 <https://github.com/jmcnamara/XlsxWriter/issues/352>`_.

* Added :func:`get_worksheet_by_name()` method to allow the retrieval of a
  worksheet from a workbook via its name.

* Fixed issue where internal file creation and modification dates were in the
  local timezone instead of UTC.

Release 0.8.6 - April 27 2016
-----------------------------

* Fix for ``external:`` urls where the target/anchor contains spaces.
  Issue `#350 <https://github.com/jmcnamara/XlsxWriter/issues/350>`_.


Release 0.8.5 - April 17 2016
-----------------------------

* Added additional documentation on :ref:`ewx_pandas` and
  :ref:`pandas_examples`.

* Added fix for :func:`set_center_across` format method.


Release 0.8.4 - January 16 2016
-------------------------------

* Fix for :func:`write_url` exception when the URL contains two ``#``
  location/anchors. Note, URLs like this aren't strictly valid and cannot be
  entered manually in Excel.
  Issue `#330 <https://github.com/jmcnamara/XlsxWriter/issues/330>`_.


Release 0.8.3 - January 14 2016
-------------------------------

* Added options to configure chart axis tick placement. See :func:`set_x_axis()`.


Release 0.8.2 - January 13 2016
-------------------------------

* Added transparency option to solid fill colors in chart areas
  (:ref:`chart_formatting_fill`).
  Feature request `#298 <https://github.com/jmcnamara/XlsxWriter/issues/298>`_.


Release 0.8.1 - January 12 2016
-------------------------------

* Added option to set chart tick interval.
  Feature request `#251 <https://github.com/jmcnamara/XlsxWriter/issues/251>`_.


Release 0.8.0 - January 10 2016
-------------------------------

* Added additional documentation on :ref:`working_with_formulas`.


Release 0.7.9 - January 9 2016
------------------------------

* Added chart pattern fills, see :ref:`chart_formatting_pattern` and
  :ref:`ex_chart_pattern`.
  Feature request `#268 <https://github.com/jmcnamara/XlsxWriter/issues/268>`_.


Release 0.7.8 - January 6 2016
------------------------------

* Add checks for valid and non-duplicate worksheet table names.
  Issue `#319 <https://github.com/jmcnamara/XlsxWriter/issues/319>`_.


Release 0.7.7 - October 19 2015
-------------------------------

* Added support for table header formatting and a fix for wrapped lines in the
  header.
  Feature request `#287 <https://github.com/jmcnamara/XlsxWriter/issues/287>`_.


Release 0.7.6 - October 7 2015
------------------------------

* Fix for images with negative offsets.
  Issue `#273 <https://github.com/jmcnamara/XlsxWriter/issues/273>`_.


Release 0.7.5 - October 4 2015
------------------------------

* Allow hyperlinks longer than 255 characters when the link and anchor are
  each less than or equal to 255 characters.

* Added ``hyperlink_base`` document property.
  Feature request `#306 <https://github.com/jmcnamara/XlsxWriter/issues/306>`_.


Release 0.7.4 - September 29 2015
---------------------------------

* Added option to allow data validation input messages with the 'any' validate
  parameter.

* Fixed url encoding of links to external files and directories.
  Issue `#278 <https://github.com/jmcnamara/XlsxWriter/issues/278>`_.


Release 0.7.3 - May 7 2015
--------------------------

* Added documentation on :ref:`ewx_pandas` and :ref:`pandas_examples`.

* Added support for ``with`` context manager.
  Pull request `#239 <https://github.com/jmcnamara/XlsxWriter/pull/239>`_.


Release 0.7.2 - March 29 2015
-----------------------------

* Added support for textboxes in worksheets. See :func:`insert_textbox()` and
  :ref:`working_with_textboxes` for more details.
  Feature request `#107 <https://github.com/jmcnamara/XlsxWriter/issues/107>`_.


Release 0.7.1 - March 23 2015
-----------------------------

* Added gradient fills to chart objects such as the plot area of columns. See
  :ref:`chart_formatting_gradient` and :ref:`ex_chart_gradient`.
  Feature request `#228 <https://github.com/jmcnamara/XlsxWriter/issues/228>`_.


Release 0.7.0 - March 21 2015
-----------------------------

* Added support for display units in chart axes. See :func:`set_x_axis()`.
  Feature request `#185 <https://github.com/jmcnamara/XlsxWriter/issues/185>`_.

* Added ``nan_inf_to_errors`` :func:`Workbook` constructor option to allow
  mapping of Python `nan/inf` value to Excel error formulas in ``write()`` and
  ``write_number()``.
  Feature request `#150 <https://github.com/jmcnamara/XlsxWriter/issues/150>`_.


Release 0.6.9 - March 19 2015
-----------------------------

* Added support for clustered category charts. See :ref:`ex_chart_clustered`
  for details.
  Feature request `#180 <https://github.com/jmcnamara/XlsxWriter/issues/180>`_.

* Refactored the :ref:`format` and formatting documentation.

Release 0.6.8 - March 17 2015
-----------------------------

* Added option to combine two different chart types. See the
  :ref:`chart_combined_charts` section and :ref:`ex_chart_combined` and
  :ref:`ex_chart_pareto` for more details.
  Feature request `#72 <https://github.com/jmcnamara/XlsxWriter/issues/72>`_.


Release 0.6.7 - March 1 2015
----------------------------

* Added option to add function value in worksheet :func:`add_table`.
  Feature request `#216 <https://github.com/jmcnamara/XlsxWriter/issues/216>`_.

* Fix for A1 row/col numbers below lower bound.
  Issue `#212 <https://github.com/jmcnamara/XlsxWriter/issues/212>`_.


Release 0.6.6 - January 16 2015
-------------------------------

* Fix for incorrect shebang line in `vba_extract.py` packaged in wheel.
  Issue `#211 <https://github.com/jmcnamara/XlsxWriter/issues/211>`_.

* Added docs and example for diagonal cell border.
  See :ref:`ex_diagonal_border`.


Release 0.6.5 - December 31 2014
--------------------------------

* Added worksheet quoting for chart names in lists.
  Issue `#205 <https://github.com/jmcnamara/XlsxWriter/issues/205>`_.

* Added docs on how to find and set VBA codenames.
  Issue `#202 <https://github.com/jmcnamara/XlsxWriter/issues/202>`_.

* Fix Python3 issue with unused charts.
  Issue `#200 <https://github.com/jmcnamara/XlsxWriter/issues/200>`_.

* Enabled warning for missing category is scatter chart.
  Issue `#197 <https://github.com/jmcnamara/XlsxWriter/issues/197>`_.

* Fix for upper chart style limit. Increased the chart style limit from
  42 to the correct 48.
  Issue `#192 <https://github.com/jmcnamara/XlsxWriter/issues/192>`_.

* Raise warning if a chart is inserted more than once.
  Issue `#184 <https://github.com/jmcnamara/XlsxWriter/issues/184>`_.


Release 0.6.4 - November 15 2014
--------------------------------

* Fix for issue where fonts applied to data labels raised exception.
  Issue `#179 <https://github.com/jmcnamara/XlsxWriter/issues/179>`_.

* Added option to allow explicit text axis types for charts, similar to date
  axes.
  Feature request `#178 <https://github.com/jmcnamara/XlsxWriter/issues/178>`_.

* Fix for issue where the bar/column chart gap and overlap weren't
  applied to the secondary axis.
  Issue `#177 <https://github.com/jmcnamara/XlsxWriter/issues/177>`_.


Release 0.6.3 - November 6 2014
-------------------------------

* Added support for adding VBA macros to workbooks. See :ref:`macros`.
  Feature request `#126 <https://github.com/jmcnamara/XlsxWriter/issues/126>`_.


Release 0.6.2 - November 1 2014
-------------------------------

* Added chart axis line and fill properties.
  Feature request `#88 <https://github.com/jmcnamara/XlsxWriter/issues/88>`_.


Release 0.6.1 - October 29 2014
-------------------------------

* Added chart specific handling of data label positions since not all positions
  are available for all chart types.
  Issue `#170 <https://github.com/jmcnamara/XlsxWriter/issues/170>`_.

* Added number formatting
  (issue `#130 <https://github.com/jmcnamara/XlsxWriter/issues/130>`_),
  font handling, separator and legend key for data labels.
  See :ref:`chart_series_option_data_labels`

* Fix for non-quoted worksheet names containing spaces and non-alphanumeric
  characters.
  Issue `#167 <https://github.com/jmcnamara/XlsxWriter/issues/167>`_.


Release 0.6.0 - October 15 2014
-------------------------------

* Added option to add images to headers and footers. See
  :ref:`ex_headers_footers`.
  Feature request `#133 <https://github.com/jmcnamara/XlsxWriter/issues/133>`_.

* Fixed issue where non 96dpi images weren't scaled properly in Excel.
  Issue `#164 <https://github.com/jmcnamara/XlsxWriter/issues/164>`_.

* Added option to not scale header/footer with page. See :func:`set_header`.
  Feature request `#134 <https://github.com/jmcnamara/XlsxWriter/issues/134>`_.


Release 0.5.9 - October 11 2014
-------------------------------

* Removed ``egg_base`` requirement from ``setup.cfg`` which was preventing
  installation on Windows.
  Issue `#162 <https://github.com/jmcnamara/XlsxWriter/issues/162>`_.

* Fix for issue where X axis title formula was overwritten by the Y axis
  title.
  Issue `#161 <https://github.com/jmcnamara/XlsxWriter/issues/161>`_.


Release 0.5.8 - September 28 2014
---------------------------------

* Added support for Doughnut charts.
  Feature request `#157 <https://github.com/jmcnamara/XlsxWriter/issues/157>`_.

* Added support for wheel packages.
  Feature request `#156 <https://github.com/jmcnamara/XlsxWriter/issues/156>`_.

* Made the exception handling in ``write()`` clearer for unsupported types so
  that it raises a more accurate TypeError instead of a ValueError.
  Issue `#153 <https://github.com/jmcnamara/XlsxWriter/issues/153>`_.


Release 0.5.7 - August 13 2014
------------------------------

* Added support for :func:`insert_image` images from byte streams to allow
  images from URLs and other sources.
  Feature request `#118 <https://github.com/jmcnamara/XlsxWriter/issues/118>`_.

* Added :func:`write_datetime` support for datetime.timedelta.
  Feature request `#128 <https://github.com/jmcnamara/XlsxWriter/issues/128>`_.


Release 0.5.6 - July 22 2014
----------------------------

* Fix for spurious exception message when :func:`close()` isn't used.
  Issue `#131 <https://github.com/jmcnamara/XlsxWriter/issues/131>`_.

* Fix for formula string values that look like numbers.
  Issue `#122 <https://github.com/jmcnamara/XlsxWriter/issues/122>`_.

* Clarify :func:`print_area()` documentation for complete row/column ranges.
  Issue `#139 <https://github.com/jmcnamara/XlsxWriter/issues/139>`_.

* Fix for unicode strings in data validation lists.
  Issue `#135 <https://github.com/jmcnamara/XlsxWriter/issues/135>`_.


Release 0.5.5 - May 6 2014
--------------------------

* Fix for incorrect chart offsets in :func:`insert_chart()` and
  :func:`set_size()`.

Release 0.5.4 - May 4 2014
--------------------------

* Added image positioning option to :func:`insert_image` to control how
  images are moved in relation to surrounding cells.
  Feature request `#117 <https://github.com/jmcnamara/XlsxWriter/issues/117>`_.

* Fix for chart ``error_bar`` exceptions.
  Issue `#115 <https://github.com/jmcnamara/XlsxWriter/issues/115>`_.

* Added clearer reporting of nested exceptions in ``write()`` methods.
  Issue `#108 <https://github.com/jmcnamara/XlsxWriter/pull/108>`_.

* Added support for ``inside_base`` data label position in charts.

Release 0.5.3 - February 20 2014
--------------------------------

* Added checks and warnings for data validation limits.
  Issue `#89 <https://github.com/jmcnamara/XlsxWriter/issues/89>`_.

* Added option to add hyperlinks to images. Thanks to Paul Tax.

* Added Python 3 Http server example. Thanks to Krystian Rosinski.

* Added :func:`set_calc_mode` method to control automatic calculation of
  formulas when worksheet is opened. Thanks to Chris Tompkinson.

* Added :func:`use_zip64` method to allow ZIP64 extensions when writing
  very large files.

* Fix to handle '0' and other number like strings as number formats.
  Issue `#103 <https://github.com/jmcnamara/XlsxWriter/issues/103>`_.

* Fix for missing images in ``in_memory`` mode.
  Issue `#102 <https://github.com/jmcnamara/XlsxWriter/issues/102>`_.


Release 0.5.2 - December 31 2013
--------------------------------

* Added date axis handling to charts. See :ref:`ex_chart_date_axis`.
  Feature request `#73 <https://github.com/jmcnamara/XlsxWriter/issues/73>`_.

* Added support for non-contiguous chart ranges.
  Feature request `#44 <https://github.com/jmcnamara/XlsxWriter/issues/44>`_.

* Fix for low byte and control characters in strings.
  Issue `#86 <https://github.com/jmcnamara/XlsxWriter/issues/86>`_.

* Fix for chart titles with exclamation mark.
  Issue `#83 <https://github.com/jmcnamara/XlsxWriter/issues/83>`_.

* Fix to remove duplicate :func:`set_column` entries.
  Issue `#82 <https://github.com/jmcnamara/XlsxWriter/issues/82>`_.


Release 0.5.1 - December 2 2013
-------------------------------

* Added interval unit option for category axes.
  Feature request `#69 <https://github.com/jmcnamara/XlsxWriter/issues/69>`_.

* Fix for axis name font rotation.

* Fix for several minor issues with Pie chart legends.


Release 0.5.0 - November 17 2013
--------------------------------

* Added :ref:`Chartsheets <Chartsheet>` to allow single worksheet charts.
  Feature request `#10 <https://github.com/jmcnamara/XlsxWriter/issues/10>`_.


Release 0.4.9 - November 17 2013
--------------------------------

* Added :ref:`chart object positioning and sizing <chart_layout>` to allow
  positioning of plotarea, legend, title and axis names.
  Feature request `#66 <https://github.com/jmcnamara/XlsxWriter/issues/66>`_.

* Added :func:`set_title()` ``none`` option to turn off automatic titles.

* Improved :func:`define_name()` name validation.

* Fix to prevent modification of user parameters in
  :func:`conditional_format()`.


Release 0.4.8 - November 13 2013
--------------------------------

* Added ``in_memory`` :func:`Workbook` constructor option to allow XlsxWriter
  to work on Google App Engine.
  Feature request `#28 <https://github.com/jmcnamara/XlsxWriter/issues/28>`_.


Release 0.4.7 - November 9 2013
-------------------------------

* Added fix for markers on non-marker scatter charts.
  Issue `#62 <https://github.com/jmcnamara/XlsxWriter/issues/62>`_.

* Added custom error bar option. Thanks to input from Alex Birmingham.

* Changed Html docs to Bootstrap theme.

* Added :ref:`ex_merge_rich`.


Release 0.4.6 - October 23 2013
-------------------------------

* Added font formatting to chart legends.


Release 0.4.5 - October 21 2013
-------------------------------

* Added ``position_axis`` chart axis option.

* Added optional list handling for chart names.


Release 0.4.4 - October 16 2013
-------------------------------

* Documented use of :ref:`cell utility <cell_utility>` functions.

* Fix for tables added in non-sequential order. Closes
  `#51 <https://github.com/jmcnamara/XlsxWriter/issues/51>`_ reported by
  calfzhou.


Release 0.4.3 - September 12 2013
---------------------------------

* Fix for comments overlying columns with non-default width.
  Issue `#45 <https://github.com/jmcnamara/XlsxWriter/issues/45>`_.


Release 0.4.2 - August 30 2013
------------------------------

* Added a default blue underline hyperlink format for :func:`write_url()`.

* Added :func:`Workbook` constructor options ``strings_to_formulas`` and
  ``strings_to_urls`` to override default conversion of strings in write().


Release 0.4.1 - August 28 2013
------------------------------

* Fix for charts and images that cross rows and columns that are hidden or
  formatted but which don't have size changes. Issue
  `#42 <https://github.com/jmcnamara/XlsxWriter/issues/42>`_ reported by
  Kristian Stobbe.


Release 0.4.0 - August 26 2013
------------------------------

* Added more generic support for JPEG files. Issue
  `#40 <https://github.com/jmcnamara/XlsxWriter/issues/40>`_ reported by Simon
  Breuss.

* Fix for harmless Python 3 installation warning. Issue
  `#41 <https://github.com/jmcnamara/XlsxWriter/issues/41>`_ reported by James
  Reeves.


Release 0.3.9 - August 24 2013
------------------------------

* Added fix for minor issue with :func:`insert_image` for images that extend
  over several cells.

* Added fix to ensure formula calculation on load regardless of Excel version.


Release 0.3.8 - August 23 2013
------------------------------

* Added handling for Decimal(), Fraction() and other float types to the
  :func:`write()` function.

* Added Python 2.5 and Jython support. Thanks to Jonas Diemer for the patch.


Release 0.3.7 - August 16 2013
------------------------------

* Added :func:`write_boolean()` function to write Excel boolean values. Feature request
  `#37 <https://github.com/jmcnamara/XlsxWriter/issues/37>`_. Also added
  explicit handling of Python bool values to the :func:`write()` function.

* Changed :func:`Workbook` constructor option
  ``strings_to_numbers`` default option to False so that there is no implicit
  conversion of numbers in strings to numbers. The previous behavior can be
  obtained by setting the constructor option to True.
  **Note** This is a backward incompatibility.


Release 0.3.6 - July 26 2013
-----------------------------

* Simplified import based on a suggestion from John Yeung. Feature request
  `#26 <https://github.com/jmcnamara/XlsxWriter/issues/26>`_.

* Fix for NAN/INF converted to invalid numbers in write(). Issue
  `#30 <https://github.com/jmcnamara/XlsxWriter/issues/30>`_.

* Added :func:`Workbook` constructor option ``strings_to_numbers`` to
  override default conversion of number strings to numbers in write().

* Added :func:`Workbook` constructor option ``default_date_format`` to
  allow a default date format string to be set. Feature request
  `#5 <https://github.com/jmcnamara/XlsxWriter/issues/5>`_.


Release 0.3.5 - June 28 2013
-----------------------------

* Reverted back to using codecs for file encoding (versions <= 0.3.1) to avoid
  numerous UTF-8 issues in Python2/3.


Release 0.3.4 - June 27 2013
-----------------------------

* Added Chart line smoothing option. Thanks to Dieter Vandenbussche.

* Added Http Server example (:ref:`ex_http_server`). Thanks to
  Alexander Afanasiev.

* Fixed inaccurate column width calculation. Closes
  `#27 <https://github.com/jmcnamara/XlsxWriter/issues/27>`_. Thanks to
  John Yeung.

* Added chart axis font rotation.


Release 0.3.3 - June 10 2013
-----------------------------

* Minor packaging fixes
  `#14 <https://github.com/jmcnamara/XlsxWriter/issues/14>`_ and
  `#19 <https://github.com/jmcnamara/XlsxWriter/issues/19>`_.

* Fixed explicit UTF-8 file encoding for Python 3.
  PR from Alexandr Shadchin,
  `#15 <https://github.com/jmcnamara/XlsxWriter/pull/15>`_.

* Fixed invalid string formatting resulted in misleading stack trace.
  PR from Andrei Korostelev,
  `#21 <https://github.com/jmcnamara/XlsxWriter/pull/21>`_.


Release 0.3.2 - May 1 2013
-----------------------------

* Speed optimizations. The module is now 10-15% faster on average.


Release 0.3.1 - April 27 2013
-----------------------------

* Added chart support. See the :ref:`chart_class`, :ref:`working_with_charts`
  and :ref:`chart_examples`.


Release 0.3.0 - April 7 2013
-----------------------------

* Added worksheet sparklines. See :ref:`sparklines`, :ref:`ex_sparklines1` and
  :ref:`ex_sparklines2`


Release 0.2.9 - April 7 2013
-----------------------------

* Added worksheet tables. See :ref:`tables` and :ref:`ex_tables`.

* Tested with the new Python stable releases 2.7.4 and 3.3.1. All tests now
  pass in the following versions:

    * Python 2.6
    * Python 2.7.2
    * Python 2.7.3
    * Python 2.7.4
    * Python 3.1
    * Python 3.2
    * Python 3.3.0
    * Python 3.3.1

* There are now over 700 unit tests including more than 170 tests that
  compare against the output of Excel.


Release 0.2.8 - April 4 2013
-----------------------------

* Added worksheet outlines and grouping. See :ref:`outlines`.


Release 0.2.7 - April 3 2013
-----------------------------

* Added :func:`set_default_row` method. See :ref:`ex_hide_row_col`.

* Added hide_row_col.py, hide_sheet.py and text_indent.py examples.


Release 0.2.6 - April 1 2013
-----------------------------

* Added :func:`freeze_panes` and :func:`split_panes` methods.
  See :ref:`ex_panes` .

* Added :func:`set_selection` method to select worksheet cell or range of
  cells.


Release 0.2.5 - April 1 2013
-----------------------------

* Added additional :func:`Workbook` parameters ``'tmpdir'`` and
  ``'date_1904'``.


Release 0.2.4 - March 31 2013
-----------------------------

* Added :func:`Workbook` ``'constant_memory'`` constructor property to
  minimize memory usage when writing large files. See :ref:`memory_perf`
  for more details.

* Fixed bug with handling of UTF-8 strings in worksheet names (and probably
  some other places as well). Reported by Josh English.

* Fixed bug where temporary directory used to create xlsx files wasn't
  cleaned up after program close.


Release 0.2.3 - March 27 2013
-----------------------------

* Fixed bug that was killing performance for medium sized files. The module
  is now 10x faster than previous versions. Reported by John Yeung.


Release 0.2.2 - March 27 2013
-----------------------------

* Added worksheet data validation options. See the :func:`data_validation`
  method, :ref:`working_with_data_validation` and :ref:`ex_data_valid`.

* There are now over 600 unit tests including more than 130 tests that
  compare against the output of Excel.


Release 0.2.1 - March 25 2013
-----------------------------

* Added support for datetime.datetime, datetime.date and datetime.time
  to the :func:`write_datetime` method. GitHub issue
  `#3 <https://github.com/jmcnamara/XlsxWriter/issues/3>`_.
  Thanks to Eduardo (eazb) and Josh English for the prompt.


Release 0.2.0 - March 24 2013
-----------------------------

* Added conditional formatting. See the :func:`conditional_format` method,
  :ref:`working_with_conditional_formats` and :ref:`ex_cond_format`.


Release 0.1.9 - March 19 2013
-----------------------------

* Added Python 2.6 support. All tests now pass in the following versions:

    * Python 2.6
    * Python 2.7.2
    * Python 2.7.3
    * Python 3.1
    * Python 3.2
    * Python 3.3.0


Release 0.1.8 - March 18 2013
-----------------------------

* Fixed Python 3 support.


Release 0.1.7 - March 18 2013
-----------------------------

* Added the option to write cell comments to a worksheet. See
  :func:`write_comment` and :ref:`cell_comments`.


Release 0.1.6 - March 17 2013
-----------------------------

* Added :func:`insert_image` worksheet method to support inserting PNG and
  JPEG images into a worksheet. See also the example program
  :ref:`ex_insert_image`.

* There are now over 500 unit tests including more than 100 tests that
  compare against the output of Excel.


Release 0.1.5 - March 10 2013
-----------------------------

* Added the :func:`write_rich_string` worksheet method to allow writing of
  text with multiple formats to a cell. Also added example program:
  :ref:`ex_rich_strings`.

* Added the :func:`hide` worksheet method to hide worksheets.

* Added the :func:`set_first_sheet()` worksheet method.


Release 0.1.4 - March 8 2013
----------------------------

* Added the :func:`protect` worksheet method to allow protection of cells
  from editing. Also added example program: :ref:`ex_protection`.


Release 0.1.3 - March 7 2013
----------------------------

* Added worksheet methods:

    * :func:`set_zoom` for setting worksheet zoom levels.
    * :func:`right_to_left` for middle eastern versions of Excel.
    * :func:`hide_zero` for hiding zero values in cells.
    * :func:`set_tab_color` for setting the worksheet tab color.


Release 0.1.2 - March 6 2013
----------------------------

* Added autofilters. See :ref:`working_with_autofilters` for more details.

* Added the :func:`write_row` and :func:`write_column` worksheet methods.


Release 0.1.1 - March 3 2013
----------------------------

* Added the :func:`write_url` worksheet method for writing hyperlinks to
  a worksheet.


Release 0.1.0 - February 28 2013
--------------------------------

* Added the :func:`set_properties` workbook method for setting document
  properties.

* Added several new examples programs with documentation. The examples now
  include:

    * array_formula.py
    * cell_indentation.py
    * datetimes.py
    * defined_name.py
    * demo.py
    * doc_properties.py
    * headers_footers.py
    * hello_world.py
    * merge1.py
    * tutorial1.py
    * tutorial2.py
    * tutorial3.py
    * unicode_polish_utf8.py
    * unicode_shift_jis.py

Release 0.0.9 - February 27 2013
--------------------------------

* Added the :func:`define_name` method to create defined names and ranges
  in a workbook or worksheet.

* Added the :func:`worksheets` method as an accessor for the worksheets in a
  workbook.


Release 0.0.8 - February 26 2013
--------------------------------

* Added the :func:`merge_range` method to merge worksheet cells.


Release 0.0.7 - February 25 2013
--------------------------------

* Added final page setup methods to complete the page setup section.

    * :func:`print_area`
    * :func:`fit_to_pages`
    * :func:`set_start_page`
    * :func:`set_print_scale`
    * :func:`set_h_pagebreaks`
    * :func:`set_v_pagebreaks`


Release 0.0.6 - February 22 2013
--------------------------------

* Added page setup method.

    * :func:`print_row_col_headers`


Release 0.0.5 - February 21 2013
--------------------------------

* Added page setup methods.

    * :func:`repeat_rows`
    * :func:`repeat_columns`


Release 0.0.4 - February 20 2013
--------------------------------

* Added Python 3 support with help from John Evans. Tested with:

    * Python-2.7.2
    * Python-2.7.3
    * Python-3.2
    * Python-3.3.0

* Added page setup methods.

    * :func:`center_horizontally`
    * :func:`center_vertically`
    * :func:`set_header`
    * :func:`set_footer`
    * :func:`hide_gridlines`


Release 0.0.3 - February 19 2013
--------------------------------

* Added page setup method.

    * :func:`set_margins`


Release 0.0.2 - February 18 2013
--------------------------------

* Added page setup methods.

    * :func:`set_landscape`
    * :func:`set_portrait`
    * :func:`set_page_view`
    * :func:`set_paper`
    * :func:`print_across`


Release 0.0.1 - February 17 2013
--------------------------------

* First public release.
