# Supplementary material for: HemoDownloader: Open source software utility to extract data from HemoCue HbA1c 501 devices in epidemiological studies of diabetes mellitus
Source: PLoS One. 2020 Nov 17;15(11):e0242087. doi: 10.1371/journal.pone.0242087 (PMC7671527; doi:10.1371/journal.pone.0242087)
Supplement: S1 File — (ZIP) [file pone.0242087.s001.zip › src/dependencies/XlsxWriter-1.1.8/docs/_static/default.css]

/*
 * default.css_t
 * ~~~~~~~~~~~~~
 *
 * Sphinx stylesheet -- default theme.
 *
 * :copyright: Copyright 2007-2011 by the Sphinx team, see AUTHORS.
 * :license: BSD, see LICENSE for details.
 *
 */

@import url("basic.css");

/* -- page layout ----------------------------------------------------------- */

body {
    font-family: 'Lucida Grande', 'Lucida Sans Unicode', 'Geneva', 'Verdana', sans-serif;
    font-size: 100%;
    background-color: #FFFFFF;
    color: #000;
    margin: 0;
    padding: 0;
    min-width: 800px;
}


div.document {
    background-color: #F2F2F2;
}

div.documentwrapper {
    float: left;
    width: 100%;
}

div.bodywrapper {
    margin: 0 0 0 280px;
}

div.body {
    background-color: #ffffff;
    color: #000000;
    padding: 0 20px 30px 20px;
}

div.footer {
    color: #9CB640;
    width: 100%;
    padding: 9px 0 9px 0;
    text-align: center;
    font-size: 75%;
}

div.footer a {
    color: #9CB640;
    text-decoration: underline;
}

div.related {
    background-color: #9CB640;
    line-height: 80px;
    color: #ffffff;
}

div.related a {
    color: #ffffff;
}

div.sphinxsidebar {
}

div.sphinxsidebar h3 {
    font-family: 'Trebuchet MS', sans-serif;
    color: #9CB640;
    font-size: 1.4em;
    font-weight: normal;
    margin: 0;
    padding: 0;
}

div.sphinxsidebar h3 a {
    color: #ffffff;
}

div.sphinxsidebar h4 {
    font-family: 'Trebuchet MS', sans-serif;
    color: #9CB640;
    font-size: 1.3em;
    font-weight: normal;
    margin: 5px 0 0 0;
    padding: 0;
}

div.sphinxsidebar p {
    color: #ffffff;
}

div.sphinxsidebar p.topless {
    margin: 5px 10px 10px 10px;
}

div.sphinxsidebar ul {
    margin: 10px;
    padding: 0;
    color: #ffffff;
}

div.sphinxsidebar a {
    color: #9CB640;
}

div.sphinxsidebar input {
    border: 1px solid #9CB640;
    font-family: sans-serif;
    font-size: 1em;
}


/* -- hyperlink styles ------------------------------------------------------ */

a {
    color: #9CB640;
    text-decoration: none;
}

a:visited {
    color: #9CB640;
    text-decoration: none;
}

a:hover {
    text-decoration: underline;
}


/* -- body styles ----------------------------------------------------------- */

div.body h1,
div.body h2,
div.body h3,
div.body h4,
div.body h5,
div.body h6 {
    font-family: 'Trebuchet MS', sans-serif;
    background-color: #f2f2f2;
    font-weight: normal;
    color: #9CB640;
    border-bottom: 1px solid #ccc;
    margin: 20px -20px 10px -20px;
    padding: 3px 0 3px 10px;
}

div.body h1 { margin-top: 0; font-size: 200%; padding: 20px;}
div.body h2 { font-size: 160%; }
div.body h3 { font-size: 140%; }
div.body h4 { font-size: 120%; }
div.body h5 { font-size: 110%; }
div.body h6 { font-size: 100%; }

a.headerlink {
    color: #c60f0f;
    font-size: 0.8em;
    padding: 0 4px 0 4px;
    text-decoration: none;
}

a.headerlink:hover {
    background-color: #c60f0f;
    color: white;
}

div.body p, div.body dd, div.body li {
    text-align: justify;
    line-height: 130%;
}

div.admonition p.admonition-title + p {
    display: inline;
}

div.admonition p {
    margin-bottom: 5px;
}

div.admonition pre {
    margin-bottom: 5px;
}

div.admonition ul, div.admonition ol {
    margin-bottom: 5px;
}

div.note {
    background-color: #eee;
    border: 1px solid #ccc;
}

div.seealso {
    background-color: #ffc;
    border: 1px solid #ff6;
}

div.topic {
    background-color: #eee;
}

div.warning {
    background-color: #ffe4e4;
    border: 1px solid #f66;
}

p.admonition-title {
    display: inline;
}

p.admonition-title:after {
    content: ":";
}

pre {
	margin-left: 30px;
	width : 640px;
    padding: 15px;
    color: #333333;
    line-height: 120%;
    border: 1px solid #ac9;
}

cite, code, tt {
    font-family: 'Consolas', 'Deja Vu Sans Mono', 'Bitstream Vera Sans Mono', monospace;
    font-size: 0.95em;
    letter-spacing: 0.01em;
}


th {
    background-color: #f2f2f2;
}

.warning tt {
    background: #efc2c2;
}

.note tt {
    background: #d6d6d6;
}

.viewcode-back {
    font-family: sans-serif;
}

div.viewcode-block:target {
    background-color: #f4debf;
    border-top: 1px solid #ac9;
    border-bottom: 1px solid #ac9;
}
