# Supplementary material for: HemoDownloader: Open source software utility to extract data from HemoCue HbA1c 501 devices in epidemiological studies of diabetes mellitus
Source: PLoS One. 2020 Nov 17;15(11):e0242087. doi: 10.1371/journal.pone.0242087 (PMC7671527; doi:10.1371/journal.pone.0242087)
Supplement: S1 File — (ZIP) [file pone.0242087.s001.zip › src/dependencies/XlsxWriter-1.1.8/examples/array_formula.py]

#######################################################################
#
# Example of how to use Python and the XlsxWriter module to write
# simple array formulas.
#
# Copyright 2013-2019, John McNamara, jmcnamara@cpan.org
#
import xlsxwriter

# Create a new workbook and add a worksheet
workbook = xlsxwriter.Workbook('array_formula.xlsx')
worksheet = workbook.add_worksheet()

# Write some test data.
worksheet.write('B1', 500)
worksheet.write('B2', 10)
worksheet.write('B5', 1)
worksheet.write('B6', 2)
worksheet.write('B7', 3)
worksheet.write('C1', 300)
worksheet.write('C2', 15)
worksheet.write('C5', 20234)
worksheet.write('C6', 21003)
worksheet.write('C7', 10000)


# Write an array formula that returns a single value
worksheet.write_formula('A1', '{=SUM(B1:C1*B2:C2)}')

# Same as above but more verbose.
worksheet.write_array_formula('A2:A2', '{=SUM(B1:C1*B2:C2)}')

# Write an array formula that returns a range of values
worksheet.write_array_formula('A5:A7', '{=TREND(C5:C7,B5:B7)}')

workbook.close()
