# Supplementary material for: HemoDownloader: Open source software utility to extract data from HemoCue HbA1c 501 devices in epidemiological studies of diabetes mellitus
Source: PLoS One. 2020 Nov 17;15(11):e0242087. doi: 10.1371/journal.pone.0242087 (PMC7671527; doi:10.1371/journal.pone.0242087)
Supplement: S1 File — (ZIP) [file pone.0242087.s001.zip › src/dependencies/XlsxWriter-1.1.8/examples/autofilter.py]

###############################################################################
#
# An example of how to create autofilters with XlsxWriter.
#
# An autofilter is a way of adding drop down lists to the headers of a 2D
# range of worksheet data. This allows users to filter the data based on
# simple criteria so that some data is shown and some is hidden.
#
# Copyright 2013-2019, John McNamara, jmcnamara@cpan.org
#
import xlsxwriter

workbook = xlsxwriter.Workbook('autofilter.xlsx')

# Add a worksheet for each autofilter example.
worksheet1 = workbook.add_worksheet()
worksheet2 = workbook.add_worksheet()
worksheet3 = workbook.add_worksheet()
worksheet4 = workbook.add_worksheet()
worksheet5 = workbook.add_worksheet()
worksheet6 = workbook.add_worksheet()

# Add a bold format for the headers.
bold = workbook.add_format({'bold': 1})

# Open a text file with autofilter example data.
textfile = open('autofilter_data.txt')

# Read the headers from the first line of the input file.
headers = textfile.readline().strip("\n").split()


# Read the text file and store the field data.
data = []
for line in textfile:
    # Split the input data based on whitespace.
    row_data = line.strip("\n").split()

    # Convert the number data from the text file.
    for i, item in enumerate(row_data):
        try:
            row_data[i] = float(item)
        except ValueError:
            pass

    data.append(row_data)


# Set up several sheets with the same data.
for worksheet in (workbook.worksheets()):
    # Make the columns wider.
    worksheet.set_column('A:D', 12)
    # Make the header row larger.
    worksheet.set_row(0, 20, bold)
    # Make the headers bold.
    worksheet.write_row('A1', headers)


###############################################################################
#
# Example 1. Autofilter without conditions.
#

# Set the autofilter.
worksheet1.autofilter('A1:D51')

row = 1
for row_data in (data):
    worksheet1.write_row(row, 0, row_data)

    # Move on to the next worksheet row.
    row += 1


###############################################################################
#
#
# Example 2. Autofilter with a filter condition in the first column.
#

# Autofilter range using Row-Column notation.
worksheet2.autofilter(0, 0, 50, 3)

# Add filter criteria. The placeholder "Region" in the filter is
# ignored and can be any string that adds clarity to the expression.
worksheet2.filter_column(0, 'Region == East')

# Hide the rows that don't match the filter criteria.
row = 1
for row_data in (data):
    region = row_data[0]

    # Check for rows that match the filter.
    if region == 'East':
        # Row matches the filter, no further action required.
        pass
    else:
        # We need to hide rows that don't match the filter.
        worksheet2.set_row(row, options={'hidden': True})

    worksheet2.write_row(row, 0, row_data)

    # Move on to the next worksheet row.
    row += 1


###############################################################################
#
#
# Example 3. Autofilter with a dual filter condition in one of the columns.
#

# Set the autofilter.
worksheet3.autofilter('A1:D51')

# Add filter criteria.
worksheet3.filter_column('A', 'x == East or x == South')

# Hide the rows that don't match the filter criteria.
row = 1
for row_data in (data):
    region = row_data[0]

    # Check for rows that match the filter.
    if region == 'East' or region == 'South':
        # Row matches the filter, no further action required.
        pass
    else:
        # We need to hide rows that don't match the filter.
        worksheet3.set_row(row, options={'hidden': True})

    worksheet3.write_row(row, 0, row_data)

    # Move on to the next worksheet row.
    row += 1


###############################################################################
#
#
# Example 4. Autofilter with filter conditions in two columns.
#

# Set the autofilter.
worksheet4.autofilter('A1:D51')

# Add filter criteria.
worksheet4.filter_column('A', 'x == East')
worksheet4.filter_column('C', 'x > 3000 and x < 8000')

# Hide the rows that don't match the filter criteria.
row = 1
for row_data in (data):
    region = row_data[0]
    volume = int(row_data[2])

    # Check for rows that match the filter.
    if region == 'East' and volume > 3000 and volume < 8000:
        # Row matches the filter, no further action required.
        pass
    else:
        # We need to hide rows that don't match the filter.
        worksheet4.set_row(row, options={'hidden': True})

    worksheet4.write_row(row, 0, row_data)

    # Move on to the next worksheet row.
    row += 1


###############################################################################
#
#
# Example 5. Autofilter with filter for blanks.
#
# Create a blank cell in our test data.

# Set the autofilter.
worksheet5.autofilter('A1:D51')

# Add filter criteria.
worksheet5.filter_column('A', 'x == Blanks')

# Simulate a blank cell in the data.
data[5][0] = ''

# Hide the rows that don't match the filter criteria.
row = 1
for row_data in (data):
    region = row_data[0]

    # Check for rows that match the filter.
    if region == '':
        # Row matches the filter, no further action required.
        pass
    else:
        # We need to hide rows that don't match the filter.
        worksheet5.set_row(row, options={'hidden': True})

    worksheet5.write_row(row, 0, row_data)

    # Move on to the next worksheet row.
    row += 1


###############################################################################
#
#
# Example 6. Autofilter with filter for non-blanks.
#

# Set the autofilter.
worksheet6.autofilter('A1:D51')

# Add filter criteria.
worksheet6.filter_column('A', 'x == NonBlanks')

# Hide the rows that don't match the filter criteria.
row = 1
for row_data in (data):
    region = row_data[0]

    # Check for rows that match the filter.
    if region != '':
        # Row matches the filter, no further action required.
        pass
    else:
        # We need to hide rows that don't match the filter.
        worksheet6.set_row(row, options={'hidden': True})

    worksheet6.write_row(row, 0, row_data)

    # Move on to the next worksheet row.
    row += 1


workbook.close()
