# Supplementary material for: HemoDownloader: Open source software utility to extract data from HemoCue HbA1c 501 devices in epidemiological studies of diabetes mellitus
Source: PLoS One. 2020 Nov 17;15(11):e0242087. doi: 10.1371/journal.pone.0242087 (PMC7671527; doi:10.1371/journal.pone.0242087)
Supplement: S1 File — (ZIP) [file pone.0242087.s001.zip › src/dependencies/XlsxWriter-1.1.8/examples/cell_indentation.py]

##############################################################################
#
# A simple formatting example using XlsxWriter.
#
# This program demonstrates the indentation cell format.
#
# Copyright 2013-2019, John McNamara, jmcnamara@cpan.org
#
import xlsxwriter

workbook = xlsxwriter.Workbook('cell_indentation.xlsx')

worksheet = workbook.add_worksheet()

indent1 = workbook.add_format({'indent': 1})
indent2 = workbook.add_format({'indent': 2})

worksheet.set_column('A:A', 40)

worksheet.write('A1', "This text is indented 1 level", indent1)
worksheet.write('A2', "This text is indented 2 levels", indent2)

workbook.close()
