# Supplementary material for: HemoDownloader: Open source software utility to extract data from HemoCue HbA1c 501 devices in epidemiological studies of diabetes mellitus
Source: PLoS One. 2020 Nov 17;15(11):e0242087. doi: 10.1371/journal.pone.0242087 (PMC7671527; doi:10.1371/journal.pone.0242087)
Supplement: S1 File — (ZIP) [file pone.0242087.s001.zip › src/dependencies/XlsxWriter-1.1.8/examples/chart.py]

#######################################################################
#
# An example of a simple Excel chart with Python and XlsxWriter.
#
# Copyright 2013-2019, John McNamara, jmcnamara@cpan.org
#
import xlsxwriter

workbook = xlsxwriter.Workbook('chart.xlsx')
worksheet = workbook.add_worksheet()

# Create a new Chart object.
chart = workbook.add_chart({'type': 'column'})

# Write some data to add to plot on the chart.
data = [
    [1, 2, 3, 4, 5],
    [2, 4, 6, 8, 10],
    [3, 6, 9, 12, 15],
]

worksheet.write_column('A1', data[0])
worksheet.write_column('B1', data[1])
worksheet.write_column('C1', data[2])

# Configure the charts. In simplest case we just add some data series.
chart.add_series({'values': '=Sheet1!$A$1:$A$5'})
chart.add_series({'values': '=Sheet1!$B$1:$B$5'})
chart.add_series({'values': '=Sheet1!$C$1:$C$5'})

# Insert the chart into the worksheet.
worksheet.insert_chart('A7', chart)

workbook.close()
