# Supplementary material for: HemoDownloader: Open source software utility to extract data from HemoCue HbA1c 501 devices in epidemiological studies of diabetes mellitus
Source: PLoS One. 2020 Nov 17;15(11):e0242087. doi: 10.1371/journal.pone.0242087 (PMC7671527; doi:10.1371/journal.pone.0242087)
Supplement: S1 File — (ZIP) [file pone.0242087.s001.zip › src/dependencies/XlsxWriter-1.1.8/examples/chart_clustered.py]

#######################################################################
#
# A demo of a clustered category chart in XlsxWriter.
#
# Copyright 2013-2019, John McNamara, jmcnamara@cpan.org
#
from xlsxwriter.workbook import Workbook

workbook = Workbook('chart_clustered.xlsx')
worksheet = workbook.add_worksheet()
bold = workbook.add_format({'bold': 1})

# Add the worksheet data that the charts will refer to.
headings = ['Types', 'Sub Type', 'Value 1', 'Value 2', 'Value 3']
data = [
    ['Type 1', 'Sub Type A', 5000,      8000,      6000],
    ['',       'Sub Type B', 2000,      3000,      4000],
    ['',       'Sub Type C', 250,       1000,      2000],
    ['Type 2', 'Sub Type D', 6000,      6000,      6500],
    ['',       'Sub Type E', 500,       300,        200],
]

worksheet.write_row('A1', headings, bold)

for row_num, row_data in enumerate(data):
    worksheet.write_row(row_num + 1, 0, row_data)

# Create a new chart object. In this case an embedded chart.
chart = workbook.add_chart({'type': 'column'})

# Configure the series. Note, that the categories are 2D ranges (from column A
# to column B). This creates the clusters. The series are shown as formula
# strings for clarity but you can also use the list syntax. See the docs.
chart.add_series({
    'categories': '=Sheet1!$A$2:$B$6',
    'values':     '=Sheet1!$C$2:$C$6',
})

chart.add_series({
    'categories': '=Sheet1!$A$2:$B$6',
    'values':     '=Sheet1!$D$2:$D$6',
})

chart.add_series({
    'categories': '=Sheet1!$A$2:$B$6',
    'values':     '=Sheet1!$E$2:$E$6',
})

# Set the Excel chart style.
chart.set_style(37)

# Turn off the legend.
chart.set_legend({'position': 'none'})

# Insert the chart into the worksheet.
worksheet.insert_chart('G3', chart)

workbook.close()
