# Supplementary material for: HemoDownloader: Open source software utility to extract data from HemoCue HbA1c 501 devices in epidemiological studies of diabetes mellitus
Source: PLoS One. 2020 Nov 17;15(11):e0242087. doi: 10.1371/journal.pone.0242087 (PMC7671527; doi:10.1371/journal.pone.0242087)
Supplement: S1 File — (ZIP) [file pone.0242087.s001.zip › src/dependencies/XlsxWriter-1.1.8/examples/chart_data_tools.py]

#######################################################################
#
# A demo of an various Excel chart data tools that are available via
# an XlsxWriter chart.
#
# These include, Trendlines, Data Labels, Error Bars, Drop Lines,
# High-Low Lines and Up-Down Bars.
#
# Copyright 2013-2019, John McNamara, jmcnamara@cpan.org
#
import xlsxwriter

workbook = xlsxwriter.Workbook('chart_data_tools.xlsx')
worksheet = workbook.add_worksheet()
bold = workbook.add_format({'bold': 1})

# Add the worksheet data that the charts will refer to.
headings = ['Number', 'Data 1', 'Data 2']
data = [
    [2, 3, 4, 5, 6, 7],
    [10, 40, 50, 20, 10, 50],
    [30, 60, 70, 50, 40, 30],
]

worksheet.write_row('A1', headings, bold)
worksheet.write_column('A2', data[0])
worksheet.write_column('B2', data[1])
worksheet.write_column('C2', data[2])


#######################################################################
#
# Trendline example.
#
# Create a Line chart.
chart1 = workbook.add_chart({'type': 'line'})

# Configure the first series with a polynomial trendline.
chart1.add_series({
    'categories': '=Sheet1!$A$2:$A$7',
    'values':     '=Sheet1!$B$2:$B$7',
    'trendline': {
        'type': 'polynomial',
        'order': 3,
    },
})

# Configure the second series with a moving average trendline.
chart1.add_series({
    'categories': '=Sheet1!$A$2:$A$7',
    'values':     '=Sheet1!$C$2:$C$7',
    'trendline': {'type': 'linear'},
})

# Add a chart title.
chart1.set_title({'name': 'Chart with Trendlines'})

# Insert the chart into the worksheet (with an offset).
worksheet.insert_chart('D2', chart1, {'x_offset': 25, 'y_offset': 10})

#######################################################################
#
# Data Labels and Markers example.
#
# Create a Line chart.
chart2 = workbook.add_chart({'type': 'line'})

# Configure the first series.
chart2.add_series({
    'categories': '=Sheet1!$A$2:$A$7',
    'values':     '=Sheet1!$B$2:$B$7',
    'data_labels': {'value': 1},
    'marker': {'type': 'automatic'},
})

# Configure the second series.
chart2.add_series({
    'categories': '=Sheet1!$A$2:$A$7',
    'values':     '=Sheet1!$C$2:$C$7',
})

# Add a chart title.
chart2.set_title({'name': 'Chart with Data Labels and Markers'})

# Insert the chart into the worksheet (with an offset).
worksheet.insert_chart('D18', chart2, {'x_offset': 25, 'y_offset': 10})

#######################################################################
#
# Error Bars example.
#
# Create a Line chart.
chart3 = workbook.add_chart({'type': 'line'})

# Configure the first series.
chart3.add_series({
    'categories': '=Sheet1!$A$2:$A$7',
    'values':     '=Sheet1!$B$2:$B$7',
    'y_error_bars': {'type': 'standard_error'},
})

# Configure the second series.
chart3.add_series({
    'categories': '=Sheet1!$A$2:$A$7',
    'values': '=Sheet1!$C$2:$C$7',
})

# Add a chart title.
chart3.set_title({'name': 'Chart with Error Bars'})

# Insert the chart into the worksheet (with an offset).
worksheet.insert_chart('D34', chart3, {'x_offset': 25, 'y_offset': 10})

#######################################################################
#
# Up-Down Bars example.
#
# Create a Line chart.
chart4 = workbook.add_chart({'type': 'line'})

# Add the Up-Down Bars.
chart4.set_up_down_bars()

# Configure the first series.
chart4.add_series({
    'categories': '=Sheet1!$A$2:$A$7',
    'values':     '=Sheet1!$B$2:$B$7',
})

# Configure the second series.
chart4.add_series({
    'categories': '=Sheet1!$A$2:$A$7',
    'values':     '=Sheet1!$C$2:$C$7',
})

# Add a chart title.
chart4.set_title({'name': 'Chart with Up-Down Bars'})

# Insert the chart into the worksheet (with an offset).
worksheet.insert_chart('D50', chart4, {'x_offset': 25, 'y_offset': 10})

#######################################################################
#
# High-Low Lines example.
#
# Create a Line chart.
chart5 = workbook.add_chart({'type': 'line'})

# Add the High-Low lines.
chart5.set_high_low_lines()

# Configure the first series.
chart5.add_series({
    'categories': '=Sheet1!$A$2:$A$7',
    'values':     '=Sheet1!$B$2:$B$7',
})

# Configure the second series.
chart5.add_series({
    'categories': '=Sheet1!$A$2:$A$7',
    'values':     '=Sheet1!$C$2:$C$7',
})

# Add a chart title.
chart5.set_title({'name': 'Chart with High-Low Lines'})

# Insert the chart into the worksheet (with an offset).
worksheet.insert_chart('D66', chart5, {'x_offset': 25, 'y_offset': 10})

#######################################################################
#
# Drop Lines example.
#
# Create a Line chart.
chart6 = workbook.add_chart({'type': 'line'})

# Add Drop Lines.
chart6.set_drop_lines()

# Configure the first series.
chart6.add_series({
    'categories': '=Sheet1!$A$2:$A$7',
    'values':     '=Sheet1!$B$2:$B$7',
})

# Configure the second series.
chart6.add_series({
    'categories': '=Sheet1!$A$2:$A$7',
    'values':     '=Sheet1!$C$2:$C$7',
})

# Add a chart title.
chart6.set_title({'name': 'Chart with Drop Lines'})

# Insert the chart into the worksheet (with an offset).
worksheet.insert_chart('D82', chart6, {'x_offset': 25, 'y_offset': 10})

workbook.close()
