# Supplementary material for: HemoDownloader: Open source software utility to extract data from HemoCue HbA1c 501 devices in epidemiological studies of diabetes mellitus
Source: PLoS One. 2020 Nov 17;15(11):e0242087. doi: 10.1371/journal.pone.0242087 (PMC7671527; doi:10.1371/journal.pone.0242087)
Supplement: S1 File — (ZIP) [file pone.0242087.s001.zip › src/dependencies/XlsxWriter-1.1.8/examples/chart_date_axis.py]

#######################################################################
#
# An example of creating an Excel charts with a date axis using
# Python and XlsxWriter.
#
# Copyright 2013-2019, John McNamara, jmcnamara@cpan.org
#

from datetime import date
import xlsxwriter

workbook = xlsxwriter.Workbook('chart_date_axis.xlsx')

worksheet = workbook.add_worksheet()
chart = workbook.add_chart({'type': 'line'})
date_format = workbook.add_format({'num_format': 'dd/mm/yyyy'})

# Widen the first column to display the dates.
worksheet.set_column('A:A', 12)

# Some data to be plotted in the worksheet.
dates = [date(2013, 1, 1),
         date(2013, 1, 2),
         date(2013, 1, 3),
         date(2013, 1, 4),
         date(2013, 1, 5),
         date(2013, 1, 6),
         date(2013, 1, 7),
         date(2013, 1, 8),
         date(2013, 1, 9),
         date(2013, 1, 10)]

values = [10, 30, 20, 40, 20, 60, 50, 40, 30, 30]

# Write the date to the worksheet.
worksheet.write_column('A1', dates, date_format)
worksheet.write_column('B1', values)

# Add a series to the chart.
chart.add_series({
    'categories': '=Sheet1!$A$1:$A$10',
    'values': '=Sheet1!$B$1:$B$10',
})

# Configure the X axis as a Date axis and set the max and min limits.
chart.set_x_axis({
    'date_axis': True,
    'min': date(2013, 1, 2),
    'max': date(2013, 1, 9),
})

# Turn off the legend.
chart.set_legend({'none': True})

# Insert the chart into the worksheet.
worksheet.insert_chart('D2', chart)

workbook.close()
