# Supplementary material for: HemoDownloader: Open source software utility to extract data from HemoCue HbA1c 501 devices in epidemiological studies of diabetes mellitus
Source: PLoS One. 2020 Nov 17;15(11):e0242087. doi: 10.1371/journal.pone.0242087 (PMC7671527; doi:10.1371/journal.pone.0242087)
Supplement: S1 File — (ZIP) [file pone.0242087.s001.zip › src/dependencies/XlsxWriter-1.1.8/examples/chart_gauge.py]

#######################################################################
#
# An example of creating a Gauge Chart in Excel with Python and XlsxWriter.
#
# A Gauge Chart isn't a native chart type in Excel. It is constructed by
# combining a doughnut chart and a pie chart and by using some non-filled
# elements. This example follows the following online example of how to create
# a Gauge Chart in Excel: https://www.excel-easy.com/examples/gauge-chart.html
#
# Copyright 2013-2019, John McNamara, jmcnamara@cpan.org
#
import xlsxwriter

workbook = xlsxwriter.Workbook('chart_gauge.xlsx')
worksheet = workbook.add_worksheet()

chart_doughnut = workbook.add_chart({'type': 'doughnut'})
chart_pie = workbook.add_chart({'type': 'pie'})

# Add some data for the Doughnut and Pie charts. This is set up so the
# gauge goes from 0-100. It is initially set at 75%.
worksheet.write_column('H2', ['Donut', 25, 50, 25, 100])
worksheet.write_column('I2', ['Pie', 75, 1, '=200-I4-I3'])

# Configure the doughnut chart as the background for the gauge.
chart_doughnut.add_series({
    'name': '=Sheet1!$H$2',
    'values': '=Sheet1!$H$3:$H$6',
    'points': [
        {'fill': {'color': 'green'}},
        {'fill': {'color': 'yellow'}},
        {'fill': {'color': 'red'}},
        {'fill': {'none': True}}],
})

# Rotate chart so the gauge parts are above the horizontal.
chart_doughnut.set_rotation(270)

# Turn off the chart legend.
chart_doughnut.set_legend({'none': True})

# Turn off the chart fill and border.
chart_doughnut.set_chartarea({
    'border': {'none': True},
    'fill': {'none': True},
})

# Configure the pie chart as the needle for the gauge.
chart_pie.add_series({
    'name': '=Sheet1!$I$2',
    'values': '=Sheet1!$I$3:$I$6',
    'points': [
        {'fill': {'none': True}},
        {'fill': {'color': 'black'}},
        {'fill': {'none': True}}],
})

# Rotate the pie chart/needle to align with the doughnut/gauge.
chart_pie.set_rotation(270)

# Combine the pie and doughnut charts.
chart_doughnut.combine(chart_pie)

# Insert the chart into the worksheet.
worksheet.insert_chart('A1', chart_doughnut)

workbook.close()
