# Supplementary material for: HemoDownloader: Open source software utility to extract data from HemoCue HbA1c 501 devices in epidemiological studies of diabetes mellitus
Source: PLoS One. 2020 Nov 17;15(11):e0242087. doi: 10.1371/journal.pone.0242087 (PMC7671527; doi:10.1371/journal.pone.0242087)
Supplement: S1 File — (ZIP) [file pone.0242087.s001.zip › src/dependencies/XlsxWriter-1.1.8/examples/chart_gradient.py]

#######################################################################
#
# An example of creating an Excel charts with gradient fills using
# Python and XlsxWriter.
#
# Copyright 2013-2019, John McNamara, jmcnamara@cpan.org
#
import xlsxwriter

workbook = xlsxwriter.Workbook('chart_gradient.xlsx')
worksheet = workbook.add_worksheet()
bold = workbook.add_format({'bold': 1})

# Add the worksheet data that the charts will refer to.
headings = ['Number', 'Batch 1', 'Batch 2']
data = [
    [2, 3, 4, 5, 6, 7],
    [10, 40, 50, 20, 10, 50],
    [30, 60, 70, 50, 40, 30],
]

worksheet.write_row('A1', headings, bold)
worksheet.write_column('A2', data[0])
worksheet.write_column('B2', data[1])
worksheet.write_column('C2', data[2])


# Create a new column chart.
chart = workbook.add_chart({'type': 'column'})

# Configure the first series, including a gradient.
chart.add_series({
    'name':       '=Sheet1!$B$1',
    'categories': '=Sheet1!$A$2:$A$7',
    'values':     '=Sheet1!$B$2:$B$7',
    'gradient':   {'colors': ['#963735', '#F1DCDB']}
})

# Configure the second series, including a gradient.
chart.add_series({
    'name':       '=Sheet1!$C$1',
    'categories': '=Sheet1!$A$2:$A$7',
    'values':     '=Sheet1!$C$2:$C$7',
    'gradient':   {'colors': ['#E36C0A', '#FCEADA']}
})

# Set a gradient for the plotarea.
chart.set_plotarea({
    'gradient': {'colors': ['#FFEFD1', '#F0EBD5', '#B69F66']}
})


# Add some axis labels.
chart.set_x_axis({'name': 'Test number'})
chart.set_y_axis({'name': 'Sample length (mm)'})

# Turn off the chart legend.
chart.set_legend({'none': True})

# Insert the chart into the worksheet.
worksheet.insert_chart('E2', chart)

workbook.close()
