# Supplementary material for: HemoDownloader: Open source software utility to extract data from HemoCue HbA1c 501 devices in epidemiological studies of diabetes mellitus
Source: PLoS One. 2020 Nov 17;15(11):e0242087. doi: 10.1371/journal.pone.0242087 (PMC7671527; doi:10.1371/journal.pone.0242087)
Supplement: S1 File — (ZIP) [file pone.0242087.s001.zip › src/dependencies/XlsxWriter-1.1.8/examples/chart_pareto.py]

#######################################################################
#
# An example of creating of a Pareto chart with Python and XlsxWriter.
#
# Copyright 2013-2019, John McNamara, jmcnamara@cpan.org
#
import xlsxwriter

workbook = xlsxwriter.Workbook('chart_pareto.xlsx')
worksheet = workbook.add_worksheet()

# Formats used in the workbook.
bold = workbook.add_format({'bold': True})
percent_format = workbook.add_format({'num_format': '0.0%'})

# Widen the columns for visibility.
worksheet.set_column('A:A', 15)
worksheet.set_column('B:C', 10)

# Add the worksheet data that the charts will refer to.
headings = ['Reason', 'Number', 'Percentage']

reasons = [
    'Traffic', 'Child care', 'Public Transport', 'Weather',
    'Overslept', 'Emergency',
]

numbers  = [60,   40,    20,  15,  10,    5]
percents = [0.44, 0.667, 0.8, 0.9, 0.967, 1]

worksheet.write_row('A1', headings, bold)
worksheet.write_column('A2', reasons)
worksheet.write_column('B2', numbers)
worksheet.write_column('C2', percents, percent_format)


# Create a new column chart. This will be the primary chart.
column_chart = workbook.add_chart({'type': 'column'})

# Add a series.
column_chart.add_series({
    'categories': '=Sheet1!$A$2:$A$7',
    'values':     '=Sheet1!$B$2:$B$7',
})

# Add a chart title.
column_chart.set_title({'name': 'Reasons for lateness'})

# Turn off the chart legend.
column_chart.set_legend({'position': 'none'})

# Set the title and scale of the Y axes. Note, the secondary axis is set from
# the primary chart.
column_chart.set_y_axis({
    'name': 'Respondents (number)',
    'min': 0,
    'max': 120
})
column_chart.set_y2_axis({'max': 1})

# Create a new line chart. This will be the secondary chart.
line_chart = workbook.add_chart({'type': 'line'})

# Add a series, on the secondary axis.
line_chart.add_series({
    'categories': '=Sheet1!$A$2:$A$7',
    'values':     '=Sheet1!$C$2:$C$7',
    'marker':     {'type': 'automatic'},
    'y2_axis':    1,
})

# Combine the charts.
column_chart.combine(line_chart)

# Insert the chart into the worksheet.
worksheet.insert_chart('F2', column_chart)

workbook.close()
