# Supplementary material for: HemoDownloader: Open source software utility to extract data from HemoCue HbA1c 501 devices in epidemiological studies of diabetes mellitus
Source: PLoS One. 2020 Nov 17;15(11):e0242087. doi: 10.1371/journal.pone.0242087 (PMC7671527; doi:10.1371/journal.pone.0242087)
Supplement: S1 File — (ZIP) [file pone.0242087.s001.zip › src/dependencies/XlsxWriter-1.1.8/examples/chart_pattern.py]

#######################################################################
#
# An example of an Excel chart with patterns using Python and XlsxWriter.
#
# Copyright 2013-2019, John McNamara, jmcnamara@cpan.org
#
import xlsxwriter

workbook = xlsxwriter.Workbook('chart_pattern.xlsx')
worksheet = workbook.add_worksheet()
bold = workbook.add_format({'bold': 1})

# Add the worksheet data that the charts will refer to.
headings = ['Shingle', 'Brick']
data = [
    [105, 150, 130, 90 ],
    [50,  120, 100, 110],
]

worksheet.write_row('A1', headings, bold)
worksheet.write_column('A2', data[0])
worksheet.write_column('B2', data[1])

# Create a new Chart object.
chart = workbook.add_chart({'type': 'column'})

# Configure the charts. Add two series with patterns. The gap is used to make
# the patterns more visible.
chart.add_series({
    'name':   '=Sheet1!$A$1',
    'values': '=Sheet1!$A$2:$A$5',
    'pattern': {
        'pattern':  'shingle',
        'fg_color': '#804000',
        'bg_color': '#c68c53'
    },
    'border':  {'color': '#804000'},
    'gap':     70,
})

chart.add_series({
    'name':   '=Sheet1!$B$1',
    'values': '=Sheet1!$B$2:$B$5',
    'pattern': {
        'pattern':  'horizontal_brick',
        'fg_color': '#b30000',
        'bg_color': '#ff6666'
    },
    'border':  {'color': '#b30000'},
})

# Add a chart title and some axis labels.
chart.set_title ({'name': 'Cladding types'})
chart.set_x_axis({'name': 'Region'})
chart.set_y_axis({'name': 'Number of houses'})

# Insert the chart into the worksheet.
worksheet.insert_chart('D2', chart)

workbook.close()
