# Supplementary material for: HemoDownloader: Open source software utility to extract data from HemoCue HbA1c 501 devices in epidemiological studies of diabetes mellitus
Source: PLoS One. 2020 Nov 17;15(11):e0242087. doi: 10.1371/journal.pone.0242087 (PMC7671527; doi:10.1371/journal.pone.0242087)
Supplement: S1 File — (ZIP) [file pone.0242087.s001.zip › src/dependencies/XlsxWriter-1.1.8/examples/chart_stock.py]

#######################################################################
#
# An example of creating Excel Stock charts with Python and XlsxWriter.
#
# Copyright 2013-2019, John McNamara, jmcnamara@cpan.org
#
from datetime import datetime
import xlsxwriter

workbook = xlsxwriter.Workbook('chart_stock.xlsx')
worksheet = workbook.add_worksheet()

bold = workbook.add_format({'bold': 1})
date_format = workbook.add_format({'num_format': 'dd/mm/yyyy'})

chart = workbook.add_chart({'type': 'stock'})

# Add the worksheet data that the charts will refer to.
headings = ['Date', 'High', 'Low', 'Close']
data = [
    ['2007-01-01', '2007-01-02', '2007-01-03', '2007-01-04', '2007-01-05'],
    [27.2, 25.03, 19.05, 20.34, 18.5],
    [23.49, 19.55, 15.12, 17.84, 16.34],
    [25.45, 23.05, 17.32, 20.45, 17.34],
]

worksheet.write_row('A1', headings, bold)

for row in range(5):
    date = datetime.strptime(data[0][row], "%Y-%m-%d")

    worksheet.write(row + 1, 0, date, date_format)
    worksheet.write(row + 1, 1, data[1][row])
    worksheet.write(row + 1, 2, data[2][row])
    worksheet.write(row + 1, 3, data[3][row])

worksheet.set_column('A:D', 11)

# Add a series for each of the High-Low-Close columns.
chart.add_series({
    'categories': '=Sheet1!$A$2:$A$6',
    'values': '=Sheet1!$B$2:$B$6',
})

chart.add_series({
    'categories': '=Sheet1!$A$2:$A$6',
    'values':     '=Sheet1!$C$2:$C$6',
})

chart.add_series({
    'categories': '=Sheet1!$A$2:$A$6',
    'values': '=Sheet1!$D$2:$D$6',
})

# Add a chart title and some axis labels.
chart.set_title ({'name': 'High-Low-Close'})
chart.set_x_axis({'name': 'Date'})
chart.set_y_axis({'name': 'Share price'})

worksheet.insert_chart('E9', chart)

workbook.close()
