# Supplementary material for: HemoDownloader: Open source software utility to extract data from HemoCue HbA1c 501 devices in epidemiological studies of diabetes mellitus
Source: PLoS One. 2020 Nov 17;15(11):e0242087. doi: 10.1371/journal.pone.0242087 (PMC7671527; doi:10.1371/journal.pone.0242087)
Supplement: S1 File — (ZIP) [file pone.0242087.s001.zip › src/dependencies/XlsxWriter-1.1.8/examples/chart_styles.py]

#######################################################################
#
# An example showing all 48 default chart styles available in Excel 2007
# using Python and XlsxWriter. Note, these styles are not the same as
# the styles available in Excel 2013.
#
# Copyright 2013-2019, John McNamara, jmcnamara@cpan.org
#
import xlsxwriter

workbook = xlsxwriter.Workbook('chart_styles.xlsx')

# Show the styles for all of these chart types.
chart_types = ['column', 'area', 'line', 'pie']

for chart_type in chart_types:

    # Add a worksheet for each chart type.
    worksheet = workbook.add_worksheet(chart_type.title())
    worksheet.set_zoom(30)
    style_number = 1

    # Create 48 charts, each with a different style.
    for row_num in range(0, 90, 15):
        for col_num in range(0, 64, 8):

            chart = workbook.add_chart({'type': chart_type})
            chart.add_series({'values': '=Data!$A$1:$A$6'})
            chart.set_title ({'name': 'Style %d' % style_number})
            chart.set_legend({'none': True})
            chart.set_style(style_number)

            worksheet.insert_chart(row_num, col_num , chart)
            style_number += 1

# Create a worksheet with data for the charts.
data_worksheet = workbook.add_worksheet('Data')
data = [10, 40, 50, 20, 10, 50]
data_worksheet.write_column('A1', data)
data_worksheet.hide()

workbook.close()
