# Supplementary material for: HemoDownloader: Open source software utility to extract data from HemoCue HbA1c 501 devices in epidemiological studies of diabetes mellitus
Source: PLoS One. 2020 Nov 17;15(11):e0242087. doi: 10.1371/journal.pone.0242087 (PMC7671527; doi:10.1371/journal.pone.0242087)
Supplement: S1 File — (ZIP) [file pone.0242087.s001.zip › src/dependencies/XlsxWriter-1.1.8/examples/comments1.py]

###############################################################################
#
# An example of writing cell comments to a worksheet using Python and
# XlsxWriter.
#
# For more advanced comment options see comments2.py.
#
# Copyright 2013-2019, John McNamara, jmcnamara@cpan.org
#
import xlsxwriter

workbook = xlsxwriter.Workbook('comments1.xlsx')
worksheet = workbook.add_worksheet()

worksheet.write('A1', 'Hello')
worksheet.write_comment('A1', 'This is a comment')

workbook.close()
