# Supplementary material for: HemoDownloader: Open source software utility to extract data from HemoCue HbA1c 501 devices in epidemiological studies of diabetes mellitus
Source: PLoS One. 2020 Nov 17;15(11):e0242087. doi: 10.1371/journal.pone.0242087 (PMC7671527; doi:10.1371/journal.pone.0242087)
Supplement: S1 File — (ZIP) [file pone.0242087.s001.zip › src/dependencies/XlsxWriter-1.1.8/examples/comments2.py]

###############################################################################
#
# An example of writing cell comments to a worksheet using Python and
# XlsxWriter.
#
# Each of the worksheets demonstrates different features of cell comments.
#
# Copyright 2013-2019, John McNamara, jmcnamara@cpan.org
#
import xlsxwriter

workbook = xlsxwriter.Workbook('comments2.xlsx')

worksheet1 = workbook.add_worksheet()
worksheet2 = workbook.add_worksheet()
worksheet3 = workbook.add_worksheet()
worksheet4 = workbook.add_worksheet()
worksheet5 = workbook.add_worksheet()
worksheet6 = workbook.add_worksheet()
worksheet7 = workbook.add_worksheet()
worksheet8 = workbook.add_worksheet()

text_wrap = workbook.add_format({'text_wrap': 1, 'valign': 'top'})


###############################################################################
#
# Example 1. Demonstrates a simple cell comments without formatting.
#            comments.
#

# Set up some formatting.
worksheet1.set_column('C:C', 25)
worksheet1.set_row(2, 50)
worksheet1.set_row(5, 50)

# Simple ASCII string.
cell_text = 'Hold the mouse over this cell to see the comment.'

comment = 'This is a comment.'

worksheet1.write('C3', cell_text, text_wrap)
worksheet1.write_comment('C3', comment)


###############################################################################
#
# Example 2. Demonstrates visible and hidden comments.
#

# Set up some formatting.
worksheet2.set_column('C:C', 25)
worksheet2.set_row(2, 50)
worksheet2.set_row(5, 50)

cell_text = 'This cell comment is visible.'
comment = 'Hello.'

worksheet2.write('C3', cell_text, text_wrap)
worksheet2.write_comment('C3', comment, {'visible': True})

cell_text = "This cell comment isn't visible (the default)."

worksheet2.write('C6', cell_text, text_wrap)
worksheet2.write_comment('C6', comment)


###############################################################################
#
# Example 3. Demonstrates visible and hidden comments set at the worksheet
#            level.
#

# Set up some formatting.
worksheet3.set_column('C:C', 25)
worksheet3.set_row(2, 50)
worksheet3.set_row(5, 50)
worksheet3.set_row(8, 50)

# Make all comments on the worksheet visible.
worksheet3.show_comments()

cell_text = 'This cell comment is visible, explicitly.'
comment = 'Hello.'

worksheet3.write('C3', cell_text, text_wrap)
worksheet3.write_comment('C3', comment, {'visible': 1})

cell_text = 'This cell comment is also visible because of show_comments().'

worksheet3.write('C6', cell_text, text_wrap)
worksheet3.write_comment('C6', comment)

cell_text = 'However, we can still override it locally.'

worksheet3.write('C9', cell_text, text_wrap)
worksheet3.write_comment('C9', comment, {'visible': False})


###############################################################################
#
# Example 4. Demonstrates changes to the comment box dimensions.
#

# Set up some formatting.
worksheet4.set_column('C:C', 25)
worksheet4.set_row(2, 50)
worksheet4.set_row(5, 50)
worksheet4.set_row(8, 50)
worksheet4.set_row(15, 50)

worksheet4.show_comments()

cell_text = 'This cell comment is default size.'
comment = 'Hello.'

worksheet4.write('C3', cell_text, text_wrap)
worksheet4.write_comment('C3', comment)

cell_text = 'This cell comment is twice as wide.'

worksheet4.write('C6', cell_text, text_wrap)
worksheet4.write_comment('C6', comment, {'x_scale': 2})

cell_text = 'This cell comment is twice as high.'

worksheet4.write('C9', cell_text, text_wrap)
worksheet4.write_comment('C9', comment, {'y_scale': 2})

cell_text = 'This cell comment is scaled in both directions.'

worksheet4.write('C16', cell_text, text_wrap)
worksheet4.write_comment('C16', comment, {'x_scale': 1.2, 'y_scale': 0.8})

cell_text = 'This cell comment has width and height specified in pixels.'

worksheet4.write('C19', cell_text, text_wrap)
worksheet4.write_comment('C19', comment, {'width': 200, 'height': 20})


###############################################################################
#
# Example 5. Demonstrates changes to the cell comment position.
#
worksheet5.set_column('C:C', 25)
worksheet5.set_row(2, 50)
worksheet5.set_row(5, 50)
worksheet5.set_row(8, 50)
worksheet5.set_row(11, 50)

worksheet5.show_comments()

cell_text = 'This cell comment is in the default position.'
comment = 'Hello.'

worksheet5.write('C3', cell_text, text_wrap)
worksheet5.write_comment('C3', comment)

cell_text = 'This cell comment has been moved to another cell.'

worksheet5.write('C6', cell_text, text_wrap)
worksheet5.write_comment('C6', comment, {'start_cell': 'E4'})

cell_text = 'This cell comment has been moved to another cell.'

worksheet5.write('C9', cell_text, text_wrap)
worksheet5.write_comment('C9', comment, {'start_row': 8, 'start_col': 4})

cell_text = 'This cell comment has been shifted within its default cell.'

worksheet5.write('C12', cell_text, text_wrap)
worksheet5.write_comment('C12', comment, {'x_offset': 30, 'y_offset': 12})


###############################################################################
#
# Example 6. Demonstrates changes to the comment background color.
#
worksheet6.set_column('C:C', 25)
worksheet6.set_row(2, 50)
worksheet6.set_row(5, 50)
worksheet6.set_row(8, 50)

worksheet6.show_comments()

cell_text = 'This cell comment has a different color.'
comment = 'Hello.'

worksheet6.write('C3', cell_text, text_wrap)
worksheet6.write_comment('C3', comment, {'color': 'green'})

cell_text = 'This cell comment has the default color.'

worksheet6.write('C6', cell_text, text_wrap)
worksheet6.write_comment('C6', comment)

cell_text = 'This cell comment has a different color.'

worksheet6.write('C9', cell_text, text_wrap)
worksheet6.write_comment('C9', comment, {'color': '#CCFFCC'})


###############################################################################
#
# Example 7. Demonstrates how to set the cell comment author.
#
worksheet7.set_column('C:C', 30)
worksheet7.set_row(2, 50)
worksheet7.set_row(5, 50)
worksheet7.set_row(8, 50)

author = ''
cell = 'C3'

cell_text = ("Move the mouse over this cell and you will see 'Cell commented "
             "by (blank)' in the status bar at the bottom")

comment = 'Hello.'

worksheet7.write(cell, cell_text, text_wrap)
worksheet7.write_comment(cell, comment)

author = 'Python'
cell = 'C6'
cell_text = ("Move the mouse over this cell and you will see 'Cell commented "
             "by Python' in the status bar at the bottom")

worksheet7.write(cell, cell_text, text_wrap)
worksheet7.write_comment(cell, comment, {'author': author})


###############################################################################
#
# Example 8. Demonstrates the need to explicitly set the row height.
#
# Set up some formatting.
worksheet8.set_column('C:C', 25)
worksheet8.set_row(2, 80)

worksheet8.show_comments()

cell_text = ('The height of this row has been adjusted explicitly using '
             'set_row(). The size of the comment box is adjusted '
             'accordingly by XlsxWriter.')

comment = 'Hello.'

worksheet8.write('C3', cell_text, text_wrap)
worksheet8.write_comment('C3', comment)

cell_text = ('The height of this row has been adjusted by Excel due to the '
             'text wrap property being set. Unfortunately this means that '
             'the height of the row is unknown to XlsxWriter at run time '
             "and thus the comment box is stretched as well.\n\n"
             'Use set_row() to specify the row height explicitly to avoid '
             'this problem.')

worksheet8.write('C6', cell_text, text_wrap)
worksheet8.write_comment('C6', comment)

workbook.close()
