# Supplementary material for: HemoDownloader: Open source software utility to extract data from HemoCue HbA1c 501 devices in epidemiological studies of diabetes mellitus
Source: PLoS One. 2020 Nov 17;15(11):e0242087. doi: 10.1371/journal.pone.0242087 (PMC7671527; doi:10.1371/journal.pone.0242087)
Supplement: S1 File — (ZIP) [file pone.0242087.s001.zip › src/dependencies/XlsxWriter-1.1.8/examples/context_manager.py]

##############################################################################
#
# A simple example using the XlsxWriter Python module and the "with" context
# manager. This doesn't require an explicit close().
#
# Copyright 2013-2019, John McNamara, jmcnamara@cpan.org
#
import xlsxwriter

with xlsxwriter.Workbook('hello_world.xlsx') as workbook:
    worksheet = workbook.add_worksheet()

    worksheet.write('A1', 'Hello world')
