# Supplementary material for: HemoDownloader: Open source software utility to extract data from HemoCue HbA1c 501 devices in epidemiological studies of diabetes mellitus
Source: PLoS One. 2020 Nov 17;15(11):e0242087. doi: 10.1371/journal.pone.0242087 (PMC7671527; doi:10.1371/journal.pone.0242087)
Supplement: S1 File — (ZIP) [file pone.0242087.s001.zip › src/dependencies/XlsxWriter-1.1.8/examples/defined_name.py]

##############################################################################
#
# Example of how to create defined names with the XlsxWriter Python module.
#
# This method is used to define a user friendly name to represent a value,
# a single cell or a range of cells in a workbook.
#
# Copyright 2013-2019, John McNamara, jmcnamara@cpan.org
#
import xlsxwriter


workbook = xlsxwriter.Workbook('defined_name.xlsx')
worksheet1 = workbook.add_worksheet()
worksheet2 = workbook.add_worksheet()

# Define some global/workbook names.
workbook.define_name('Exchange_rate', '=0.96')
workbook.define_name('Sales', '=Sheet1!$G$1:$H$10')

# Define a local/worksheet name. Over-rides the "Sales" name above.
workbook.define_name('Sheet2!Sales', '=Sheet2!$G$1:$G$10')

# Write some text in the file and one of the defined names in a formula.
for worksheet in workbook.worksheets():
    worksheet.set_column('A:A', 45)
    worksheet.write('A1', 'This worksheet contains some defined names.')
    worksheet.write('A2', 'See Formulas -> Name Manager above.')
    worksheet.write('A3', 'Example formula in cell B3 ->')

    worksheet.write('B3', '=Exchange_rate')

workbook.close()
