# Supplementary material for: HemoDownloader: Open source software utility to extract data from HemoCue HbA1c 501 devices in epidemiological studies of diabetes mellitus
Source: PLoS One. 2020 Nov 17;15(11):e0242087. doi: 10.1371/journal.pone.0242087 (PMC7671527; doi:10.1371/journal.pone.0242087)
Supplement: S1 File — (ZIP) [file pone.0242087.s001.zip › src/dependencies/XlsxWriter-1.1.8/examples/demo.py]

##############################################################################
#
# A simple example of some of the features of the XlsxWriter Python module.
#
# Copyright 2013-2019, John McNamara, jmcnamara@cpan.org
#
import xlsxwriter


# Create an new Excel file and add a worksheet.
workbook = xlsxwriter.Workbook('demo.xlsx')
worksheet = workbook.add_worksheet()

# Widen the first column to make the text clearer.
worksheet.set_column('A:A', 20)

# Add a bold format to use to highlight cells.
bold = workbook.add_format({'bold': True})

# Write some simple text.
worksheet.write('A1', 'Hello')

# Text with formatting.
worksheet.write('A2', 'World', bold)

# Write some numbers, with row/column notation.
worksheet.write(2, 0, 123)
worksheet.write(3, 0, 123.456)

# Insert an image.
worksheet.insert_image('B5', 'logo.png')

workbook.close()
