# Supplementary material for: HemoDownloader: Open source software utility to extract data from HemoCue HbA1c 501 devices in epidemiological studies of diabetes mellitus
Source: PLoS One. 2020 Nov 17;15(11):e0242087. doi: 10.1371/journal.pone.0242087 (PMC7671527; doi:10.1371/journal.pone.0242087)
Supplement: S1 File — (ZIP) [file pone.0242087.s001.zip › src/dependencies/XlsxWriter-1.1.8/examples/diagonal_border.py]

##############################################################################
#
# A simple formatting example that demonstrates how to add diagonal cell
# borders with XlsxWriter.
#
# Copyright 2013-2019, John McNamara, jmcnamara@cpan.org
#
import xlsxwriter

workbook = xlsxwriter.Workbook('diag_border.xlsx')
worksheet = workbook.add_worksheet()

format1 = workbook.add_format({'diag_type': 1})
format2 = workbook.add_format({'diag_type': 2})
format3 = workbook.add_format({'diag_type': 3})

format4 = workbook.add_format({
    'diag_type': 3,
    'diag_border': 7,
    'diag_color': 'red',
})

worksheet.write('B3', 'Text', format1)
worksheet.write('B6', 'Text', format2)
worksheet.write('B9', 'Text', format3)
worksheet.write('B12', 'Text', format4)

workbook.close()
