# Supplementary material for: HemoDownloader: Open source software utility to extract data from HemoCue HbA1c 501 devices in epidemiological studies of diabetes mellitus
Source: PLoS One. 2020 Nov 17;15(11):e0242087. doi: 10.1371/journal.pone.0242087 (PMC7671527; doi:10.1371/journal.pone.0242087)
Supplement: S1 File — (ZIP) [file pone.0242087.s001.zip › src/dependencies/XlsxWriter-1.1.8/examples/django_simple.py]

##############################################################################
#
# A simple Django view class to write an Excel file using the XlsxWriter
# module.
#
# Copyright 2013-2019, John McNamara, jmcnamara@cpan.org
#
import io
from django.http import HttpResponse
from django.views.generic import View
import xlsxwriter


def get_simple_table_data():
    # Simulate a more complex table read.
    return [[1, 2, 3],
            [4, 5, 6],
            [7, 8, 9]]


class MyView(View):

    def get(self, request):

        # Create an in-memory output file for the new workbook.
        output = io.BytesIO()

        # Even though the final file will be in memory the module uses temp
        # files during assembly for efficiency. To avoid this on servers that
        # don't allow temp files, for example the Google APP Engine, set the
        # 'in_memory' Workbook() constructor option as shown in the docs.
        workbook = xlsxwriter.Workbook(output)
        worksheet = workbook.add_worksheet()

        # Get some data to write to the spreadsheet.
        data = get_simple_table_data()

        # Write some test data.
        for row_num, columns in enumerate(data):
            for col_num, cell_data in enumerate(columns):
                worksheet.write(row_num, col_num, cell_data)

        # Close the workbook before sending the data.
        workbook.close()

        # Rewind the buffer.
        output.seek(0)

        # Set up the Http response.
        filename = 'django_simple.xlsx'
        response = HttpResponse(
            output,
            content_type='application/vnd.openxmlformats-officedocument.spreadsheetml.sheet'
        )
        response['Content-Disposition'] = 'attachment; filename=%s' % filename

        return response
