# Supplementary material for: HemoDownloader: Open source software utility to extract data from HemoCue HbA1c 501 devices in epidemiological studies of diabetes mellitus
Source: PLoS One. 2020 Nov 17;15(11):e0242087. doi: 10.1371/journal.pone.0242087 (PMC7671527; doi:10.1371/journal.pone.0242087)
Supplement: S1 File — (ZIP) [file pone.0242087.s001.zip › src/dependencies/XlsxWriter-1.1.8/examples/doc_properties.py]

##############################################################################
#
# An example of adding document properties to a XlsxWriter file.
#
# Copyright 2013-2019, John McNamara, jmcnamara@cpan.org
#
import xlsxwriter

workbook = xlsxwriter.Workbook('doc_properties.xlsx')
worksheet = workbook.add_worksheet()

workbook.set_properties({
    'title':    'This is an example spreadsheet',
    'subject':  'With document properties',
    'author':   'John McNamara',
    'manager':  'Dr. Heinz Doofenshmirtz',
    'company':  'of Wolves',
    'category': 'Example spreadsheets',
    'keywords': 'Sample, Example, Properties',
    'comments': 'Created with Python and XlsxWriter',
    'status':   'Quo',
})

worksheet.set_column('A:A', 70)
worksheet.write('A1', "Select 'Workbook Properties' to see properties.")

workbook.close()
