# Supplementary material for: HemoDownloader: Open source software utility to extract data from HemoCue HbA1c 501 devices in epidemiological studies of diabetes mellitus
Source: PLoS One. 2020 Nov 17;15(11):e0242087. doi: 10.1371/journal.pone.0242087 (PMC7671527; doi:10.1371/journal.pone.0242087)
Supplement: S1 File — (ZIP) [file pone.0242087.s001.zip › src/dependencies/XlsxWriter-1.1.8/examples/hide_row_col.py]

###############################################################################
#
# Example of how to hide rows and columns in XlsxWriter. In order to
# hide rows without setting each one, (of approximately 1 million rows),
# Excel uses an optimizations to hide all rows that don't have data.
#
# Copyright 2013-2019, John McNamara, jmcnamara@cpan.org
#
import xlsxwriter

workbook = xlsxwriter.Workbook('hide_row_col.xlsx')
worksheet = workbook.add_worksheet()

# Write some data.
worksheet.write('D1', 'Some hidden columns.')
worksheet.write('A8', 'Some hidden rows.')

# Hide all rows without data.
worksheet.set_default_row(hide_unused_rows=True)

# Set the height of empty rows that we do want to display even if it is
# the default height.
for row in range(1, 7):
    worksheet.set_row(row, 15)

# Columns can be hidden explicitly. This doesn't increase the file size..
worksheet.set_column('G:XFD', None, None, {'hidden': True})

workbook.close()
