# Supplementary material for: HemoDownloader: Open source software utility to extract data from HemoCue HbA1c 501 devices in epidemiological studies of diabetes mellitus
Source: PLoS One. 2020 Nov 17;15(11):e0242087. doi: 10.1371/journal.pone.0242087 (PMC7671527; doi:10.1371/journal.pone.0242087)
Supplement: S1 File — (ZIP) [file pone.0242087.s001.zip › src/dependencies/XlsxWriter-1.1.8/examples/hide_sheet.py]

#######################################################################
#
# Example of how to hide a worksheet with XlsxWriter.
#
# Copyright 2013-2019, John McNamara, jmcnamara@cpan.org
#
import xlsxwriter

workbook = xlsxwriter.Workbook('hide_sheet.xlsx')
worksheet1 = workbook.add_worksheet()
worksheet2 = workbook.add_worksheet()
worksheet3 = workbook.add_worksheet()

worksheet1.set_column('A:A', 30)
worksheet2.set_column('A:A', 30)
worksheet3.set_column('A:A', 30)

# Hide Sheet2. It won't be visible until it is unhidden in Excel.
worksheet2.hide()

worksheet1.write('A1', 'Sheet2 is hidden')
worksheet2.write('A1', "Now it's my turn to find you!")
worksheet3.write('A1', 'Sheet2 is hidden')

workbook.close()
