# Supplementary material for: HemoDownloader: Open source software utility to extract data from HemoCue HbA1c 501 devices in epidemiological studies of diabetes mellitus
Source: PLoS One. 2020 Nov 17;15(11):e0242087. doi: 10.1371/journal.pone.0242087 (PMC7671527; doi:10.1371/journal.pone.0242087)
Supplement: S1 File — (ZIP) [file pone.0242087.s001.zip › src/dependencies/XlsxWriter-1.1.8/examples/hyperlink.py]

###############################################################################
#
# Example of how to use the XlsxWriter module to write hyperlinks
#
# Copyright 2013-2019, John McNamara, jmcnamara@cpan.org
#
import xlsxwriter

# Create a new workbook and add a worksheet
workbook = xlsxwriter.Workbook('hyperlink.xlsx')
worksheet = workbook.add_worksheet('Hyperlinks')

# Format the first column
worksheet.set_column('A:A', 30)

# Add a sample alternative link format.
red_format = workbook.add_format({
    'font_color': 'red',
    'bold':       1,
    'underline':  1,
    'font_size':  12,
})

# Write some hyperlinks
worksheet.write_url('A1', 'http://www.python.org/')  # Implicit format.
worksheet.write_url('A3', 'http://www.python.org/', string='Python Home')
worksheet.write_url('A5', 'http://www.python.org/', tip='Click here')
worksheet.write_url('A7', 'http://www.python.org/', red_format)
worksheet.write_url('A9', 'mailto:jmcnamara@cpan.org', string='Mail me')

# Write a URL that isn't a hyperlink
worksheet.write_string('A11', 'http://www.python.org/')

workbook.close()
