# Supplementary material for: HemoDownloader: Open source software utility to extract data from HemoCue HbA1c 501 devices in epidemiological studies of diabetes mellitus
Source: PLoS One. 2020 Nov 17;15(11):e0242087. doi: 10.1371/journal.pone.0242087 (PMC7671527; doi:10.1371/journal.pone.0242087)
Supplement: S1 File — (ZIP) [file pone.0242087.s001.zip › src/dependencies/XlsxWriter-1.1.8/examples/images.py]

##############################################################################
#
# An example of inserting images into a worksheet using the XlsxWriter
# Python module.
#
# Copyright 2013-2019, John McNamara, jmcnamara@cpan.org
#
import xlsxwriter


# Create an new Excel file and add a worksheet.
workbook = xlsxwriter.Workbook('images.xlsx')
worksheet = workbook.add_worksheet()

# Widen the first column to make the text clearer.
worksheet.set_column('A:A', 30)

# Insert an image.
worksheet.write('A2', 'Insert an image in a cell:')
worksheet.insert_image('B2', 'python.png')

# Insert an image offset in the cell.
worksheet.write('A12', 'Insert an image with an offset:')
worksheet.insert_image('B12', 'python.png', {'x_offset': 15, 'y_offset': 10})

# Insert an image with scaling.
worksheet.write('A23', 'Insert a scaled image:')
worksheet.insert_image('B23', 'python.png', {'x_scale': 0.5, 'y_scale': 0.5})

workbook.close()
