# Supplementary material for: HemoDownloader: Open source software utility to extract data from HemoCue HbA1c 501 devices in epidemiological studies of diabetes mellitus
Source: PLoS One. 2020 Nov 17;15(11):e0242087. doi: 10.1371/journal.pone.0242087 (PMC7671527; doi:10.1371/journal.pone.0242087)
Supplement: S1 File — (ZIP) [file pone.0242087.s001.zip › src/dependencies/XlsxWriter-1.1.8/examples/images_bytesio.py]

##############################################################################
#
# An example of inserting images from a Python BytesIO byte stream into a
# worksheet using the XlsxWriter module.
#
# Copyright 2013-2019, John McNamara, jmcnamara@cpan.org
#

# Import the byte stream handler.
from io import BytesIO

# Import urlopen() for either Python 2 or 3.
try:
    from urllib.request import urlopen
except ImportError:
    from urllib2 import urlopen


import xlsxwriter

# Create the workbook and add a worksheet.
workbook  = xlsxwriter.Workbook('images_bytesio.xlsx')
worksheet = workbook.add_worksheet()


# Read an image from a remote url.
url = 'https://raw.githubusercontent.com/jmcnamara/XlsxWriter/' + \
      'master/examples/logo.png'

image_data = BytesIO(urlopen(url).read())

# Write the byte stream image to a cell. Note, the filename must be
# specified. In this case it will be read from url string.
worksheet.insert_image('B2', url, {'image_data': image_data})


# Read a local image file into a a byte stream. Note, the insert_image()
# method can do this directly. This is for illustration purposes only.
filename   = 'python.png'

image_file = open(filename, 'rb')
image_data = BytesIO(image_file.read())
image_file.close()


# Write the byte stream image to a cell. The filename must  be specified.
worksheet.insert_image('B8', filename, {'image_data': image_data})


workbook.close()
