# Supplementary material for: HemoDownloader: Open source software utility to extract data from HemoCue HbA1c 501 devices in epidemiological studies of diabetes mellitus
Source: PLoS One. 2020 Nov 17;15(11):e0242087. doi: 10.1371/journal.pone.0242087 (PMC7671527; doi:10.1371/journal.pone.0242087)
Supplement: S1 File — (ZIP) [file pone.0242087.s001.zip › src/dependencies/XlsxWriter-1.1.8/examples/inheritance1.py]

##############################################################################
#
# Example of how to subclass the Workbook and Worksheet objects. We also
# override the default worksheet.write() method to show how that is done.
#
# Copyright 2013-2019, John McNamara, jmcnamara@cpan.org
#
from xlsxwriter.workbook import Workbook
from xlsxwriter.worksheet import Worksheet
from xlsxwriter.worksheet import convert_cell_args
from xlsxwriter.compatibility import str_types


class MyWorksheet(Worksheet):
    """
    Subclass of the XlsxWriter Worksheet class to override the default
    write() method.

    """

    @convert_cell_args
    def write(self, row, col, *args):

        data = args[0]

        # Reverse strings to demonstrate the overridden method.
        if isinstance(data, str_types):
            data = data[::-1]
            return self.write_string(row, col, data)
        else:
            # Call the parent version of write() as usual for other data.
            return super(MyWorksheet, self).write(row, col, *args)


class MyWorkbook(Workbook):
    """
    Subclass of the XlsxWriter Workbook class to override the default
    Worksheet class with our custom class.

    """

    def add_worksheet(self, name=None):
        # Overwrite add_worksheet() to create a MyWorksheet object.
        worksheet = super(MyWorkbook, self).add_worksheet(name, MyWorksheet)

        return worksheet


# Create a new MyWorkbook object.
workbook = MyWorkbook('inheritance1.xlsx')

# The code from now on will be the same as a normal "Workbook" program.
worksheet = workbook.add_worksheet()

# Write some data to test the subclassing.
worksheet.write('A1', 'Hello')
worksheet.write('A2', 'World')
worksheet.write('A3', 123)
worksheet.write('A4', 345)

workbook.close()
