# Supplementary material for: HemoDownloader: Open source software utility to extract data from HemoCue HbA1c 501 devices in epidemiological studies of diabetes mellitus
Source: PLoS One. 2020 Nov 17;15(11):e0242087. doi: 10.1371/journal.pone.0242087 (PMC7671527; doi:10.1371/journal.pone.0242087)
Supplement: S1 File — (ZIP) [file pone.0242087.s001.zip › src/dependencies/XlsxWriter-1.1.8/examples/inheritance2.py]

##############################################################################
#
# Example of how to subclass the Workbook and Worksheet objects. See also the
# simpler inheritance1.py example.
#
# In this example we see an approach to implementing a simulated autofit in a
# user application. This works by overriding the write_string() method to
# track the maximum width string in each column and then set the column
# widths.
#
# Note: THIS ISN'T A FULLY FUNCTIONAL AUTOFIT EXAMPLE. It is only a proof or
# concept or a framework to try out solutions.
#
# Copyright 2013-2019, John McNamara, jmcnamara@cpan.org
#
from xlsxwriter.workbook import Workbook
from xlsxwriter.worksheet import Worksheet
from xlsxwriter.worksheet import convert_cell_args


def excel_string_width(str):
    """
    Calculate the length of the string in Excel character units. This is only
    an example and won't give accurate results. It will need to be replaced
    by something more rigorous.

    """
    string_width = len(str)

    if string_width == 0:
        return 0
    else:
        return string_width * 1.1


class MyWorksheet(Worksheet):
    """
    Subclass of the XlsxWriter Worksheet class to override the default
    write_string() method.

    """

    @convert_cell_args
    def write_string(self, row, col, string, cell_format=None):
        # Overridden write_string() method to store the maximum string width
        # seen in each column.

        # Check that row and col are valid and store max and min values.
        if self._check_dimensions(row, col):
            return -1

        # Set the min width for the cell. In some cases this might be the
        # default width of 8.43. In this case we use 0 and adjust for all
        # string widths.
        min_width = 0

        # Check if it the string is the largest we have seen for this column.
        string_width = excel_string_width(string)
        if string_width > min_width:
            max_width = self.max_column_widths.get(col, min_width)
            if string_width > max_width:
                self.max_column_widths[col] = string_width

        # Now call the parent version of write_string() as usual.
        return super(MyWorksheet, self).write_string(row, col, string,
                                                     cell_format)


class MyWorkbook(Workbook):
    """
    Subclass of the XlsxWriter Workbook class to override the default
    Worksheet class with our custom class.

    """

    def add_worksheet(self, name=None):
        # Overwrite add_worksheet() to create a MyWorksheet object.
        # Also add an Worksheet attribute to store the column widths.
        worksheet = super(MyWorkbook, self).add_worksheet(name, MyWorksheet)
        worksheet.max_column_widths = {}

        return worksheet

    def close(self):
        # We apply the stored column widths for each worksheet when we close
        # the workbook. This will override any other set_column() values that
        # may have been applied. This could be handled in the application code
        # below, instead.
        for worksheet in self.worksheets():
            for column, width in worksheet.max_column_widths.items():
                worksheet.set_column(column, column, width)

        return super(MyWorkbook, self).close()


# Create a new MyWorkbook object.
workbook = MyWorkbook('inheritance2.xlsx')

# The code from now on will be the same as a normal "Workbook" program.
worksheet = workbook.add_worksheet()

# Write some data to test column fitting.
worksheet.write('A1', 'F')

worksheet.write('B3', 'Foo')

worksheet.write('C1', 'F')
worksheet.write('C2', 'Fo')
worksheet.write('C3', 'Foo')
worksheet.write('C4', 'Food')

worksheet.write('D1', 'This is a longer string')

# Write a string in row-col notation.
worksheet.write(0, 4, 'Hello World')

# Write a number.
worksheet.write(0, 5, 123456)

workbook.close()
