# Supplementary material for: HemoDownloader: Open source software utility to extract data from HemoCue HbA1c 501 devices in epidemiological studies of diabetes mellitus
Source: PLoS One. 2020 Nov 17;15(11):e0242087. doi: 10.1371/journal.pone.0242087 (PMC7671527; doi:10.1371/journal.pone.0242087)
Supplement: S1 File — (ZIP) [file pone.0242087.s001.zip › src/dependencies/XlsxWriter-1.1.8/examples/macros.py]

#######################################################################
#
# An example of adding macros to an XlsxWriter file using a VBA project
# file extracted from an existing Excel xlsm file.
#
# The vba_extract.py utility supplied with XlsxWriter can be used to extract
# the vbaProject.bin file.
#
# An embedded macro is connected to a form button on the worksheet.
#
# Copyright 2013-2019, John McNamara, jmcnamara@cpan.org
#
import xlsxwriter

# Note the file extension should be .xlsm.
workbook = xlsxwriter.Workbook('macros.xlsm')
worksheet = workbook.add_worksheet()

worksheet.set_column('A:A', 30)

# Add the VBA project binary.
workbook.add_vba_project('./vbaProject.bin')

# Show text for the end user.
worksheet.write('A3', 'Press the button to say hello.')

# Add a button tied to a macro in the VBA project.
worksheet.insert_button('B3', {'macro': 'say_hello',
                               'caption': 'Press Me',
                               'width': 80,
                               'height': 30})

workbook.close()
