# Supplementary material for: HemoDownloader: Open source software utility to extract data from HemoCue HbA1c 501 devices in epidemiological studies of diabetes mellitus
Source: PLoS One. 2020 Nov 17;15(11):e0242087. doi: 10.1371/journal.pone.0242087 (PMC7671527; doi:10.1371/journal.pone.0242087)
Supplement: S1 File — (ZIP) [file pone.0242087.s001.zip › src/dependencies/XlsxWriter-1.1.8/examples/merge1.py]

##############################################################################
#
# A simple example of merging cells with the XlsxWriter Python module.
#
# Copyright 2013-2019, John McNamara, jmcnamara@cpan.org
#
import xlsxwriter


# Create an new Excel file and add a worksheet.
workbook = xlsxwriter.Workbook('merge1.xlsx')
worksheet = workbook.add_worksheet()

# Increase the cell size of the merged cells to highlight the formatting.
worksheet.set_column('B:D', 12)
worksheet.set_row(3, 30)
worksheet.set_row(6, 30)
worksheet.set_row(7, 30)


# Create a format to use in the merged range.
merge_format = workbook.add_format({
    'bold': 1,
    'border': 1,
    'align': 'center',
    'valign': 'vcenter',
    'fg_color': 'yellow'})


# Merge 3 cells.
worksheet.merge_range('B4:D4', 'Merged Range', merge_format)

# Merge 3 cells over two rows.
worksheet.merge_range('B7:D8', 'Merged Range', merge_format)


workbook.close()
