# Supplementary material for: HemoDownloader: Open source software utility to extract data from HemoCue HbA1c 501 devices in epidemiological studies of diabetes mellitus
Source: PLoS One. 2020 Nov 17;15(11):e0242087. doi: 10.1371/journal.pone.0242087 (PMC7671527; doi:10.1371/journal.pone.0242087)
Supplement: S1 File — (ZIP) [file pone.0242087.s001.zip › src/dependencies/XlsxWriter-1.1.8/examples/pandas_chart_stock.py]

##############################################################################
#
# An example of converting a Pandas dataframe with stock data taken from the
# web to an xlsx file with a line chart using Pandas and XlsxWriter.
#
# Copyright 2013-2019, John McNamara, jmcnamara@cpan.org
#

import pandas as pd
import pandas.io.data as web

# Create some sample data to plot.
all_data = {}
for ticker in ['AAPL', 'GOOGL', 'IBM', 'YHOO', 'MSFT']:
    all_data[ticker] = web.get_data_yahoo(ticker, '5/1/2014', '5/1/2015')

# Create a Pandas dataframe from the data.
df = pd.DataFrame({tic: data['Adj Close']
                   for tic, data in all_data.items()})

# Create a Pandas Excel writer using XlsxWriter as the engine.
sheet_name = 'Sheet1'
writer     = pd.ExcelWriter('pandas_chart_stock.xlsx', engine='xlsxwriter')
df.to_excel(writer, sheet_name=sheet_name)

# Access the XlsxWriter workbook and worksheet objects from the dataframe.
workbook  = writer.book
worksheet = writer.sheets[sheet_name]

# Adjust the width of the first column to make the date values clearer.
worksheet.set_column('A:A', 20)

# Create a chart object.
chart = workbook.add_chart({'type': 'line'})

# Configure the series of the chart from the dataframe data.
max_row = len(df) + 1
for i in range(len(['AAPL', 'GOOGL'])):
    col = i + 1
    chart.add_series({
        'name':       ['Sheet1', 0, col],
        'categories': ['Sheet1', 2, 0, max_row, 0],
        'values':     ['Sheet1', 2, col, max_row, col],
        'line':       {'width': 1.00},
    })

# Configure the chart axes.
chart.set_x_axis({'name': 'Date', 'date_axis': True})
chart.set_y_axis({'name': 'Price', 'major_gridlines': {'visible': False}})

# Position the legend at the top of the chart.
chart.set_legend({'position': 'top'})

# Insert the chart into the worksheet.
worksheet.insert_chart('H2', chart)

# Close the Pandas Excel writer and output the Excel file.
writer.save()
