# Supplementary material for: HemoDownloader: Open source software utility to extract data from HemoCue HbA1c 501 devices in epidemiological studies of diabetes mellitus
Source: PLoS One. 2020 Nov 17;15(11):e0242087. doi: 10.1371/journal.pone.0242087 (PMC7671527; doi:10.1371/journal.pone.0242087)
Supplement: S1 File — (ZIP) [file pone.0242087.s001.zip › src/dependencies/XlsxWriter-1.1.8/examples/pandas_column_formats.py]

##############################################################################
#
# An example of converting a Pandas dataframe to an xlsx file
# with column formats using Pandas and XlsxWriter.
#
# Copyright 2013-2019, John McNamara, jmcnamara@cpan.org
#

import pandas as pd

# Create a Pandas dataframe from some data.
df = pd.DataFrame({'Numbers':    [1010, 2020, 3030, 2020, 1515, 3030, 4545],
                   'Percentage': [.1,   .2,   .33,  .25,  .5,   .75,  .45 ],
})

# Create a Pandas Excel writer using XlsxWriter as the engine.
writer = pd.ExcelWriter("pandas_column_formats.xlsx", engine='xlsxwriter')

# Convert the dataframe to an XlsxWriter Excel object.
df.to_excel(writer, sheet_name='Sheet1')

# Get the xlsxwriter workbook and worksheet objects.
workbook  = writer.book
worksheet = writer.sheets['Sheet1']

# Add some cell formats.
format1 = workbook.add_format({'num_format': '#,##0.00'})
format2 = workbook.add_format({'num_format': '0%'})

# Note: It isn't possible to format any cells that already have a format such
# as the index or headers or any cells that contain dates or datetimes.

# Set the column width and format.
worksheet.set_column('B:B', 18, format1)

# Set the format but not the column width.
worksheet.set_column('C:C', None, format2)

# Close the Pandas Excel writer and output the Excel file.
writer.save()
