# Supplementary material for: HemoDownloader: Open source software utility to extract data from HemoCue HbA1c 501 devices in epidemiological studies of diabetes mellitus
Source: PLoS One. 2020 Nov 17;15(11):e0242087. doi: 10.1371/journal.pone.0242087 (PMC7671527; doi:10.1371/journal.pone.0242087)
Supplement: S1 File — (ZIP) [file pone.0242087.s001.zip › src/dependencies/XlsxWriter-1.1.8/examples/pandas_positioning.py]

##############################################################################
#
# An example of positioning dataframes in a worksheet using Pandas and
# XlsxWriter.
#
# Copyright 2013-2019, John McNamara, jmcnamara@cpan.org
#

import pandas as pd


# Create some Pandas dataframes from some data.
df1 = pd.DataFrame({'Data': [11, 12, 13, 14]})
df2 = pd.DataFrame({'Data': [21, 22, 23, 24]})
df3 = pd.DataFrame({'Data': [31, 32, 33, 34]})
df4 = pd.DataFrame({'Data': [41, 42, 43, 44]})

# Create a Pandas Excel writer using XlsxWriter as the engine.
writer = pd.ExcelWriter('pandas_positioning.xlsx', engine='xlsxwriter')

# Position the dataframes in the worksheet.
df1.to_excel(writer, sheet_name='Sheet1')  # Default position, cell A1.
df2.to_excel(writer, sheet_name='Sheet1', startcol=3)
df3.to_excel(writer, sheet_name='Sheet1', startrow=6)

# It is also possible to write the dataframe without the header and index.
df4.to_excel(writer, sheet_name='Sheet1',
             startrow=7, startcol=4, header=False, index=False)

# Close the Pandas Excel writer and output the Excel file.
writer.save()
