# Supplementary material for: HemoDownloader: Open source software utility to extract data from HemoCue HbA1c 501 devices in epidemiological studies of diabetes mellitus
Source: PLoS One. 2020 Nov 17;15(11):e0242087. doi: 10.1371/journal.pone.0242087 (PMC7671527; doi:10.1371/journal.pone.0242087)
Supplement: S1 File — (ZIP) [file pone.0242087.s001.zip › src/dependencies/XlsxWriter-1.1.8/examples/pandas_simple.py]

##############################################################################
#
# A simple example of converting a Pandas dataframe to an xlsx file using
# Pandas and XlsxWriter.
#
# Copyright 2013-2019, John McNamara, jmcnamara@cpan.org
#

import pandas as pd


# Create a Pandas dataframe from some data.
df = pd.DataFrame({'Data': [10, 20, 30, 20, 15, 30, 45]})

# Create a Pandas Excel writer using XlsxWriter as the engine.
writer = pd.ExcelWriter('pandas_simple.xlsx', engine='xlsxwriter')

# Convert the dataframe to an XlsxWriter Excel object.
df.to_excel(writer, sheet_name='Sheet1')

# Close the Pandas Excel writer and output the Excel file.
writer.save()
