# Supplementary material for: HemoDownloader: Open source software utility to extract data from HemoCue HbA1c 501 devices in epidemiological studies of diabetes mellitus
Source: PLoS One. 2020 Nov 17;15(11):e0242087. doi: 10.1371/journal.pone.0242087 (PMC7671527; doi:10.1371/journal.pone.0242087)
Supplement: S1 File — (ZIP) [file pone.0242087.s001.zip › src/dependencies/XlsxWriter-1.1.8/examples/panes.py]

#######################################################################
#
# Example of using Python and the XlsxWriter module to create
# worksheet panes.
#
# Copyright 2013-2019, John McNamara, jmcnamara@cpan.org
#
import xlsxwriter

workbook = xlsxwriter.Workbook('panes.xlsx')

worksheet1 = workbook.add_worksheet('Panes 1')
worksheet2 = workbook.add_worksheet('Panes 2')
worksheet3 = workbook.add_worksheet('Panes 3')
worksheet4 = workbook.add_worksheet('Panes 4')

#######################################################################
#
# Set up some formatting and text to highlight the panes.
#
header_format = workbook.add_format({'bold': True,
                                     'align': 'center',
                                     'valign': 'vcenter',
                                     'fg_color': '#D7E4BC',
                                     'border': 1})

center_format = workbook.add_format({'align': 'center'})


#######################################################################
#
# Example 1. Freeze pane on the top row.
#
worksheet1.freeze_panes(1, 0)

# Other sheet formatting.
worksheet1.set_column('A:I', 16)
worksheet1.set_row(0, 20)
worksheet1.set_selection('C3')


# Some text to demonstrate scrolling.
for col in range(0, 9):
    worksheet1.write(0, col, 'Scroll down', header_format)

for row in range(1, 100):
    for col in range(0, 9):
        worksheet1.write(row, col, row + 1, center_format)


#######################################################################
#
# Example 2. Freeze pane on the left column.
#
worksheet2.freeze_panes(0, 1)

# Other sheet formatting.
worksheet2.set_column('A:A', 16)
worksheet2.set_selection('C3')

# Some text to demonstrate scrolling.
for row in range(0, 50):
    worksheet2.write(row, 0, 'Scroll right', header_format)
    for col in range(1, 26):
        worksheet2.write(row, col, col, center_format)


#######################################################################
#
# Example 3. Freeze pane on the top row and left column.
#
worksheet3.freeze_panes(1, 1)

# Other sheet formatting.
worksheet3.set_column('A:Z', 16)
worksheet3.set_row(0, 20)
worksheet3.set_selection('C3')
worksheet3.write(0, 0, '', header_format)

# Some text to demonstrate scrolling.
for col in range(1, 26):
    worksheet3.write(0, col, 'Scroll down', header_format)

for row in range(1, 50):
    worksheet3.write(row, 0, 'Scroll right', header_format)
    for col in range(1, 26):
        worksheet3.write(row, col, col, center_format)


#######################################################################
#
# Example 4. Split pane on the top row and left column.
#
# The divisions must be specified in terms of row and column dimensions.
# The default row height is 15 and the default column width is 8.43
#
worksheet4.split_panes(15, 8.43)

# Other sheet formatting.
worksheet4.set_selection('C3')

# Some text to demonstrate scrolling.
for col in range(1, 26):
    worksheet4.write(0, col, 'Scroll', center_format)

for row in range(1, 50):
    worksheet4.write(row, 0, 'Scroll', center_format)
    for col in range(1, 26):
        worksheet4.write(row, col, col, center_format)

workbook.close()
