# Supplementary material for: HemoDownloader: Open source software utility to extract data from HemoCue HbA1c 501 devices in epidemiological studies of diabetes mellitus
Source: PLoS One. 2020 Nov 17;15(11):e0242087. doi: 10.1371/journal.pone.0242087 (PMC7671527; doi:10.1371/journal.pone.0242087)
Supplement: S1 File — (ZIP) [file pone.0242087.s001.zip › src/dependencies/XlsxWriter-1.1.8/examples/right_to_left.py]

#######################################################################
# _*_ coding: utf-8
#
# Example of how to use Python and the XlsxWriter module to change the default
# worksheet and cell text direction from left-to-right to right-to-left as
# required by some middle eastern versions of Excel.
#
# Note, this a Python2 unicode version. Remove the u'' to make this work with
# Python3. See also the unicode_python3.py example.
#
# Copyright 2013-2019, John McNamara, jmcnamara@cpan.org
#
import xlsxwriter

workbook = xlsxwriter.Workbook('right_to_left.xlsx')

# Add two worksheets.
worksheet1 = workbook.add_worksheet()
worksheet2 = workbook.add_worksheet()

# Add the cell formats.
format_left_to_right = workbook.add_format({'reading_order': 1})
format_right_to_left = workbook.add_format({'reading_order': 2})

# Make the columns wider for clarity.
worksheet1.set_column('A:A', 25)
worksheet2.set_column('A:A', 25)

# Change the direction for worksheet2.
worksheet2.right_to_left()

# Write some data to show the difference.

# Standard direction:         | A1 | B1 | C1 | ...
worksheet1.write('A1', u'نص عربي / English text')  # Default direction.
worksheet1.write('A2', u'نص عربي / English text', format_left_to_right)
worksheet1.write('A3', u'نص عربي / English text', format_right_to_left)

# Right to left direction:    ... | C1 | B1 | A1 |
worksheet2.write('A1', u'نص عربي / English text')  # Default direction.
worksheet2.write('A2', u'نص عربي / English text', format_left_to_right)
worksheet2.write('A3', u'نص عربي / English text', format_right_to_left)

workbook.close()
