# Supplementary material for: HemoDownloader: Open source software utility to extract data from HemoCue HbA1c 501 devices in epidemiological studies of diabetes mellitus
Source: PLoS One. 2020 Nov 17;15(11):e0242087. doi: 10.1371/journal.pone.0242087 (PMC7671527; doi:10.1371/journal.pone.0242087)
Supplement: S1 File — (ZIP) [file pone.0242087.s001.zip › src/dependencies/XlsxWriter-1.1.8/examples/sparklines1.py]

###############################################################################
#
# Example of how to add sparklines to a Python XlsxWriter file.
#
# Sparklines are small charts that fit in a single cell and are
# used to show trends in data.
#
# See sparklines2.py for examples of more complex sparkline formatting.
#
# Copyright 2013-2019, John McNamara, jmcnamara@cpan.org
#
import xlsxwriter

workbook = xlsxwriter.Workbook('sparklines1.xlsx')
worksheet = workbook.add_worksheet()

# Some sample data to plot.
data = [
    [-2, 2, 3, -1, 0],
    [30, 20, 33, 20, 15],
    [1, -1, -1, 1, -1],
]


# Write the sample data to the worksheet.
worksheet.write_row('A1', data[0])
worksheet.write_row('A2', data[1])
worksheet.write_row('A3', data[2])


# Add a line sparkline (the default) with markers.
worksheet.add_sparkline('F1', {'range': 'Sheet1!A1:E1',
                               'markers': True})


# Add a column sparkline with non-default style.
worksheet.add_sparkline('F2', {'range': 'Sheet1!A2:E2',
                               'type': 'column',
                               'style': 12})


# Add a win/loss sparkline with negative values highlighted.
worksheet.add_sparkline('F3', {'range': 'Sheet1!A3:E3',
                               'type': 'win_loss',
                               'negative_points': True})

workbook.close()
