# Supplementary material for: HemoDownloader: Open source software utility to extract data from HemoCue HbA1c 501 devices in epidemiological studies of diabetes mellitus
Source: PLoS One. 2020 Nov 17;15(11):e0242087. doi: 10.1371/journal.pone.0242087 (PMC7671527; doi:10.1371/journal.pone.0242087)
Supplement: S1 File — (ZIP) [file pone.0242087.s001.zip › src/dependencies/XlsxWriter-1.1.8/examples/sparklines2.py]

###############################################################################
#
# Example of how to add sparklines to an XlsxWriter file with Python.
#
# Sparklines are small charts that fit in a single cell and are
# used to show trends in data. This example shows the majority of
# options that can be applied to sparklines.
#
# Copyright 2013-2019, John McNamara, jmcnamara@cpan.org
#
import xlsxwriter

workbook = xlsxwriter.Workbook('sparklines2.xlsx')
worksheet1 = workbook.add_worksheet()
worksheet2 = workbook.add_worksheet()
bold = workbook.add_format({'bold': True})
row = 1

# Set the columns widths to make the output clearer.
worksheet1.set_column('A:A', 14)
worksheet1.set_column('B:B', 50)
worksheet1.set_zoom(150)

# Headings.
worksheet1.write('A1', 'Sparkline', bold)
worksheet1.write('B1', 'Description', bold)


###############################################################################
#
text = 'A default "line" sparkline.'

worksheet1.add_sparkline('A2', {'range': 'Sheet2!A1:J1'})

worksheet1.write(row, 1, text)
row += 1


###############################################################################
#
text = 'A default "column" sparkline.'

worksheet1.add_sparkline('A3', {'range': 'Sheet2!A2:J2',
                                'type': 'column'})

worksheet1.write(row, 1, text)
row += 1


###############################################################################
#
text = 'A default "win/loss" sparkline.'

worksheet1.add_sparkline('A4', {'range': 'Sheet2!A3:J3',
                                'type': 'win_loss'})

worksheet1.write(row, 1, text)
row += 2


###############################################################################
#
text = 'Line with markers.'

worksheet1.add_sparkline('A6', {'range': 'Sheet2!A1:J1',
                                'markers': True})

worksheet1.write(row, 1, text)
row += 1


###############################################################################
#
text = 'Line with high and low points.'

worksheet1.add_sparkline('A7', {'range': 'Sheet2!A1:J1',
                                'high_point': True,
                                'low_point': True})

worksheet1.write(row, 1, text)
row += 1


###############################################################################
#
text = 'Line with first and last point markers.'

worksheet1.add_sparkline('A8', {'range': 'Sheet2!A1:J1',
                                'first_point': True,
                                'last_point': True})

worksheet1.write(row, 1, text)
row += 1


###############################################################################
#
text = 'Line with negative point markers.'

worksheet1.add_sparkline('A9', {'range': 'Sheet2!A1:J1',
                                'negative_points': True})

worksheet1.write(row, 1, text)
row += 1


###############################################################################
#
text = 'Line with axis.'

worksheet1.add_sparkline('A10', {'range': 'Sheet2!A1:J1',
                                 'axis': True})

worksheet1.write(row, 1, text)
row += 2


###############################################################################
#
text = 'Column with default style (1).'

worksheet1.add_sparkline('A12', {'range': 'Sheet2!A2:J2',
                                 'type': 'column'})

worksheet1.write(row, 1, text)
row += 1


###############################################################################
#
text = 'Column with style 2.'

worksheet1.add_sparkline('A13', {'range': 'Sheet2!A2:J2',
                                 'type': 'column',
                                 'style': 2})

worksheet1.write(row, 1, text)
row += 1


###############################################################################
#
text = 'Column with style 3.'

worksheet1.add_sparkline('A14', {'range': 'Sheet2!A2:J2',
                                 'type': 'column',
                                 'style': 3})

worksheet1.write(row, 1, text)
row += 1


###############################################################################
#
text = 'Column with style 4.'

worksheet1.add_sparkline('A15', {'range': 'Sheet2!A2:J2',
                                 'type': 'column',
                                 'style': 4})

worksheet1.write(row, 1, text)
row += 1


###############################################################################
#
text = 'Column with style 5.'

worksheet1.add_sparkline('A16', {'range': 'Sheet2!A2:J2',
                                 'type': 'column',
                                 'style': 5})

worksheet1.write(row, 1, text)
row += 1


###############################################################################
#
text = 'Column with style 6.'

worksheet1.add_sparkline('A17', {'range': 'Sheet2!A2:J2',
                                 'type': 'column',
                                 'style': 6})

worksheet1.write(row, 1, text)
row += 1


###############################################################################
#
text = 'Column with a user defined color.'

worksheet1.add_sparkline('A18', {'range': 'Sheet2!A2:J2',
                                 'type': 'column',
                                 'series_color': '#E965E0'})

worksheet1.write(row, 1, text)
row += 2


###############################################################################
#
text = 'A win/loss sparkline.'

worksheet1.add_sparkline('A20', {'range': 'Sheet2!A3:J3',
                                 'type': 'win_loss'})

worksheet1.write(row, 1, text)
row += 1


###############################################################################
#
text = 'A win/loss sparkline with negative points highlighted.'

worksheet1.add_sparkline('A21', {'range': 'Sheet2!A3:J3',
                                 'type': 'win_loss',
                                 'negative_points': True})

worksheet1.write(row, 1, text)
row += 2


###############################################################################
#
text = 'A left to right column (the default).'

worksheet1.add_sparkline('A23', {'range': 'Sheet2!A4:J4',
                                 'type': 'column',
                                 'style': 20})

worksheet1.write(row, 1, text)
row += 1


###############################################################################
#
text = 'A right to left column.'

worksheet1.add_sparkline('A24', {'range': 'Sheet2!A4:J4',
                                 'type': 'column',
                                 'style': 20,
                                 'reverse': True})

worksheet1.write(row, 1, text)
row += 1


###############################################################################
#
text = 'Sparkline and text in one cell.'

worksheet1.add_sparkline('A25', {'range': 'Sheet2!A4:J4',
                                 'type': 'column',
                                 'style': 20})

worksheet1.write(row, 0, 'Growth')
worksheet1.write(row, 1, text)
row += 2


###############################################################################
#
text = 'A grouped sparkline. Changes are applied to all three.'

worksheet1.add_sparkline('A27', {'location': ['A27', 'A28', 'A29'],
                                 'range': ['Sheet2!A5:J5',
                                           'Sheet2!A6:J6',
                                           'Sheet2!A7:J7'],
                                 'markers': True})

worksheet1.write(row, 1, text)
row += 1


###############################################################################
#
# Create a second worksheet with data to plot.
#
worksheet2.set_column('A:J', 11)

data = [

    # Simple line data.
    [-2, 2, 3, -1, 0, -2, 3, 2, 1, 0],

    # Simple column data.
    [30, 20, 33, 20, 15, 5, 5, 15, 10, 15],

    # Simple win/loss data.
    [1, 1, -1, -1, 1, -1, 1, 1, 1, -1],

    # Unbalanced histogram.
    [5, 6, 7, 10, 15, 20, 30, 50, 70, 100],

    # Data for the grouped sparkline example.
    [-2, 2, 3, -1, 0, -2, 3, 2, 1, 0],
    [3, -1, 0, -2, 3, 2, 1, 0, 2, 1],
    [0, -2, 3, 2, 1, 0, 1, 2, 3, 1],

]

# Write the sample data to the worksheet.
worksheet2.write_row('A1', data[0])
worksheet2.write_row('A2', data[1])
worksheet2.write_row('A3', data[2])
worksheet2.write_row('A4', data[3])
worksheet2.write_row('A5', data[4])
worksheet2.write_row('A6', data[5])
worksheet2.write_row('A7', data[6])

workbook.close()
