# Supplementary material for: HemoDownloader: Open source software utility to extract data from HemoCue HbA1c 501 devices in epidemiological studies of diabetes mellitus
Source: PLoS One. 2020 Nov 17;15(11):e0242087. doi: 10.1371/journal.pone.0242087 (PMC7671527; doi:10.1371/journal.pone.0242087)
Supplement: S1 File — (ZIP) [file pone.0242087.s001.zip › src/dependencies/XlsxWriter-1.1.8/examples/tab_colors.py]

#######################################################################
#
# Example of how to set Excel worksheet tab colors using Python
# and the XlsxWriter module.
#
# Copyright 2013-2019, John McNamara, jmcnamara@cpan.org
#
import xlsxwriter

workbook = xlsxwriter.Workbook('tab_colors.xlsx')

# Set up some worksheets.
worksheet1 = workbook.add_worksheet()
worksheet2 = workbook.add_worksheet()
worksheet3 = workbook.add_worksheet()
worksheet4 = workbook.add_worksheet()

# Set tab colors
worksheet1.set_tab_color('red')
worksheet2.set_tab_color('green')
worksheet3.set_tab_color('#FF9900')  # Orange

# worksheet4 will have the default color.

workbook.close()
