# Supplementary material for: HemoDownloader: Open source software utility to extract data from HemoCue HbA1c 501 devices in epidemiological studies of diabetes mellitus
Source: PLoS One. 2020 Nov 17;15(11):e0242087. doi: 10.1371/journal.pone.0242087 (PMC7671527; doi:10.1371/journal.pone.0242087)
Supplement: S1 File — (ZIP) [file pone.0242087.s001.zip › src/dependencies/XlsxWriter-1.1.8/examples/tutorial1.py]

##############################################################################
#
# A simple program to write some data to an Excel file using the XlsxWriter
# Python module.
#
# This program is shown, with explanations, in Tutorial 1 of the XlsxWriter
# documentation.
#
# Copyright 2013-2019, John McNamara, jmcnamara@cpan.org
#
import xlsxwriter

# Create a workbook and add a worksheet.
workbook = xlsxwriter.Workbook('Expenses01.xlsx')
worksheet = workbook.add_worksheet()

# Some data we want to write to the worksheet.
expenses = (
    ['Rent', 1000],
    ['Gas', 100],
    ['Food', 300],
    ['Gym', 50],
)

# Start from the first cell. Rows and columns are zero indexed.
row = 0
col = 0

# Iterate over the data and write it out row by row.
for item, cost in (expenses):
    worksheet.write(row, col, item)
    worksheet.write(row, col + 1, cost)
    row += 1

# Write a total using a formula.
worksheet.write(row, 0, 'Total')
worksheet.write(row, 1, '=SUM(B1:B4)')

workbook.close()
