# Supplementary material for: HemoDownloader: Open source software utility to extract data from HemoCue HbA1c 501 devices in epidemiological studies of diabetes mellitus
Source: PLoS One. 2020 Nov 17;15(11):e0242087. doi: 10.1371/journal.pone.0242087 (PMC7671527; doi:10.1371/journal.pone.0242087)
Supplement: S1 File — (ZIP) [file pone.0242087.s001.zip › src/dependencies/XlsxWriter-1.1.8/examples/tutorial3.py]

##############################################################################
#
# A simple program to write some data to an Excel file using the XlsxWriter
# Python module.
#
# This program is shown, with explanations, in Tutorial 3 of the XlsxWriter
# documentation.
#
# Copyright 2013-2019, John McNamara, jmcnamara@cpan.org
#
from datetime import datetime
import xlsxwriter

# Create a workbook and add a worksheet.
workbook = xlsxwriter.Workbook('Expenses03.xlsx')
worksheet = workbook.add_worksheet()

# Add a bold format to use to highlight cells.
bold = workbook.add_format({'bold': 1})

# Add a number format for cells with money.
money_format = workbook.add_format({'num_format': '$#,##0'})

# Add an Excel date format.
date_format = workbook.add_format({'num_format': 'mmmm d yyyy'})

# Adjust the column width.
worksheet.set_column(1, 1, 15)

# Write some data headers.
worksheet.write('A1', 'Item', bold)
worksheet.write('B1', 'Date', bold)
worksheet.write('C1', 'Cost', bold)

# Some data we want to write to the worksheet.
expenses = (
    ['Rent', '2013-01-13', 1000],
    ['Gas', '2013-01-14', 100],
    ['Food', '2013-01-16', 300],
    ['Gym', '2013-01-20', 50],
)

# Start from the first cell below the headers.
row = 1
col = 0

for item, date_str, cost in (expenses):
    # Convert the date string into a datetime object.
    date = datetime.strptime(date_str, "%Y-%m-%d")

    worksheet.write_string(row, col, item)
    worksheet.write_datetime(row, col + 1, date, date_format)
    worksheet.write_number(row, col + 2, cost, money_format)
    row += 1

# Write a total using a formula.
worksheet.write(row, 0, 'Total', bold)
worksheet.write(row, 2, '=SUM(C2:C5)', money_format)

workbook.close()
