# Supplementary material for: HemoDownloader: Open source software utility to extract data from HemoCue HbA1c 501 devices in epidemiological studies of diabetes mellitus
Source: PLoS One. 2020 Nov 17;15(11):e0242087. doi: 10.1371/journal.pone.0242087 (PMC7671527; doi:10.1371/journal.pone.0242087)
Supplement: S1 File — (ZIP) [file pone.0242087.s001.zip › src/dependencies/XlsxWriter-1.1.8/examples/unicode_polish_utf8.txt]

#
# XlsxWriter Unicode examples.
#
# Sample encoded text borrowed from Sean Burke's Pod::Simple distro.
#
# The text is Polish encoded as UTF8
#
# See the unicode_polish_utf8.py example.
#
WŚRÓD NOCNEJ CISZY

Wśród nocnej ciszy głos się rozchodzi:
Wstańcie, pasterze, Bóg się nam rodzi!
Czym prędzej się wybierajcie,
Do Betlejem pospieszajcie
Przywitać Pana.

Poszli, znaleźli Dzieciątko w żłobie
Z wszystkimi znaki danymi sobie.
Jako Bogu cześć Mu dali,
A witając zawołali
Z wielkiej radości:

Ach, witaj Zbawco z dawno żądany,
Wiele tysięcy lat wyglądany
Na Ciebie króle, prorocy
Czekali, a Tyś tej nocy
Nam się objawił.

I my czekamy na Ciebie, Pana,
A skoro przyjdziesz na głos kapłana,
Padniemy na twarz przed Tobą,
Wierząc, żeś jest pod osłoną
Chleba i wina.
