# Supplementary material for: HemoDownloader: Open source software utility to extract data from HemoCue HbA1c 501 devices in epidemiological studies of diabetes mellitus
Source: PLoS One. 2020 Nov 17;15(11):e0242087. doi: 10.1371/journal.pone.0242087 (PMC7671527; doi:10.1371/journal.pone.0242087)
Supplement: S1 File — (ZIP) [file pone.0242087.s001.zip › src/dependencies/XlsxWriter-1.1.8/examples/unicode_python3.py]

###############################################################################
#
#
# A simple Unicode spreadsheet in Python 3 using the XlsxWriter Python module.
#
# Copyright 2013-2019, John McNamara, jmcnamara@cpan.org
#

# To write Unicode text in UTF-8 to a xlsxwriter file in Python 3:
#
# 1. Encode the file as UTF-8.
#
#

import xlsxwriter

workbook = xlsxwriter.Workbook('unicode_python3.xlsx')
worksheet = workbook.add_worksheet()

worksheet.write('B3', 'Это фраза на русском!')

workbook.close()
