# Supplementary material for: HemoDownloader: Open source software utility to extract data from HemoCue HbA1c 501 devices in epidemiological studies of diabetes mellitus
Source: PLoS One. 2020 Nov 17;15(11):e0242087. doi: 10.1371/journal.pone.0242087 (PMC7671527; doi:10.1371/journal.pone.0242087)
Supplement: S1 File — (ZIP) [file pone.0242087.s001.zip › src/dependencies/XlsxWriter-1.1.8/examples/unicode_shift_jis.txt]

#
# XlsxWriter Unicode examples.
#
# Sample encoded text borrowed from Sean Burke's Pod::Simple distro.
#
# The text is encoded as Japanese Shift-JIS.
#
# See the unicode_shift_jis.py example.
#
Some uninteresting product specs found on the Net

^Ô

S2763

õ¹

GZ4 _CNCbN~[v 12V 10W~1

¡@

E295 E365 E76mm

¿Ê

8.0kg

Þ¿

÷@A~AA}Cgdã@KX

¿i

76,000~ivEgXÝj
