# Supplementary material for: HemoDownloader: Open source software utility to extract data from HemoCue HbA1c 501 devices in epidemiological studies of diabetes mellitus
Source: PLoS One. 2020 Nov 17;15(11):e0242087. doi: 10.1371/journal.pone.0242087 (PMC7671527; doi:10.1371/journal.pone.0242087)
Supplement: S1 File — (ZIP) [file pone.0242087.s001.zip › src/dependencies/XlsxWriter-1.1.8/examples/worksheet_protection.py]

########################################################################
#
# Example of cell locking and formula hiding in an Excel worksheet
# using Python and the XlsxWriter module.
#
# Copyright 2013-2019, John McNamara, jmcnamara@cpan.org
#
import xlsxwriter

workbook = xlsxwriter.Workbook('protection.xlsx')
worksheet = workbook.add_worksheet()

# Create some cell formats with protection properties.
unlocked = workbook.add_format({'locked': 0})
hidden = workbook.add_format({'hidden': 1})

# Format the columns to make the text more visible.
worksheet.set_column('A:A', 40)

# Turn worksheet protection on.
worksheet.protect()

# Write a locked, unlocked and hidden cell.
worksheet.write('A1', 'Cell B1 is locked. It cannot be edited.')
worksheet.write('A2', 'Cell B2 is unlocked. It can be edited.')
worksheet.write('A3', "Cell B3 is hidden. The formula isn't visible.")

worksheet.write_formula('B1', '=1+2')  # Locked by default.
worksheet.write_formula('B2', '=1+2', unlocked)
worksheet.write_formula('B3', '=1+2', hidden)

workbook.close()
