# Supplementary material for: HemoDownloader: Open source software utility to extract data from HemoCue HbA1c 501 devices in epidemiological studies of diabetes mellitus
Source: PLoS One. 2020 Nov 17;15(11):e0242087. doi: 10.1371/journal.pone.0242087 (PMC7671527; doi:10.1371/journal.pone.0242087)
Supplement: S1 File — (ZIP) [file pone.0242087.s001.zip › src/dependencies/XlsxWriter-1.1.8/PKG-INFO]

Metadata-Version: 1.1
Name: XlsxWriter
Version: 1.1.8
Summary: A Python module for creating Excel XLSX files.
Home-page: https://github.com/jmcnamara/XlsxWriter
Author: John McNamara
Author-email: jmcnamara@cpan.org
License: BSD
Description: XlsxWriter
        ==========
        
        **XlsxWriter** is a Python module for writing files in the Excel 2007+ XLSX
        file format.
        
        XlsxWriter can be used to write text, numbers, formulas and hyperlinks to
        multiple worksheets and it supports features such as formatting and many more,
        including:
        
        * 100% compatible Excel XLSX files.
        * Full formatting.
        * Merged cells.
        * Defined names.
        * Charts.
        * Autofilters.
        * Data validation and drop down lists.
        * Conditional formatting.
        * Worksheet PNG/JPEG/BMP/WMF/EMF images.
        * Rich multi-format strings.
        * Cell comments.
        * Integration with Pandas.
        * Textboxes.
        * Memory optimization mode for writing large files.
        
        It supports Python 2.7, 3.4+, Jython and PyPy and uses standard libraries only.
        
        Here is a simple example:
        
        .. code-block:: python
        
           import xlsxwriter
        
        
           # Create an new Excel file and add a worksheet.
           workbook = xlsxwriter.Workbook('demo.xlsx')
           worksheet = workbook.add_worksheet()
        
           # Widen the first column to make the text clearer.
           worksheet.set_column('A:A', 20)
        
           # Add a bold format to use to highlight cells.
           bold = workbook.add_format({'bold': True})
        
           # Write some simple text.
           worksheet.write('A1', 'Hello')
        
           # Text with formatting.
           worksheet.write('A2', 'World', bold)
        
           # Write some numbers, with row/column notation.
           worksheet.write(2, 0, 123)
           worksheet.write(3, 0, 123.456)
        
           # Insert an image.
           worksheet.insert_image('B5', 'logo.png')
        
           workbook.close()
        
        .. image:: https://raw.github.com/jmcnamara/XlsxWriter/master/dev/docs/source/_images/demo.png
        
        See the full documentation at: https://xlsxwriter.readthedocs.io
        
        Release notes: https://xlsxwriter.readthedocs.io/changes.html
        
        
Platform: UNKNOWN
Classifier: Development Status :: 5 - Production/Stable
Classifier: License :: OSI Approved :: BSD License
Classifier: Programming Language :: Python
Classifier: Programming Language :: Python :: 2
Classifier: Programming Language :: Python :: 2.7
Classifier: Programming Language :: Python :: 3
Classifier: Programming Language :: Python :: 3.4
Classifier: Programming Language :: Python :: 3.5
Classifier: Programming Language :: Python :: 3.6
Classifier: Programming Language :: Python :: 3.7
