# Supplementary material for: HemoDownloader: Open source software utility to extract data from HemoCue HbA1c 501 devices in epidemiological studies of diabetes mellitus
Source: PLoS One. 2020 Nov 17;15(11):e0242087. doi: 10.1371/journal.pone.0242087 (PMC7671527; doi:10.1371/journal.pone.0242087)
Supplement: S1 File — (ZIP) [file pone.0242087.s001.zip › src/dependencies/XlsxWriter-1.1.8/XlsxWriter.egg-info/SOURCES.txt]

Changes
LICENSE.txt
MANIFEST.in
README.rst
setup.cfg
setup.py
XlsxWriter.egg-info/PKG-INFO
XlsxWriter.egg-info/SOURCES.txt
XlsxWriter.egg-info/dependency_links.txt
XlsxWriter.egg-info/top_level.txt
docs/readme.html
docs/_static/basic.css
docs/_static/default.css
docs/_static/hello01.png
docs/_static/logo.png
docs/_static/pygments.css
examples/array_formula.py
examples/autofilter.py
examples/autofilter_data.txt
examples/cell_indentation.py
examples/chart.py
examples/chart_area.py
examples/chart_bar.py
examples/chart_clustered.py
examples/chart_column.py
examples/chart_combined.py
examples/chart_data_table.py
examples/chart_data_tools.py
examples/chart_date_axis.py
examples/chart_doughnut.py
examples/chart_gauge.py
examples/chart_gradient.py
examples/chart_line.py
examples/chart_pareto.py
examples/chart_pattern.py
examples/chart_pie.py
examples/chart_radar.py
examples/chart_scatter.py
examples/chart_secondary_axis.py
examples/chart_stock.py
examples/chart_styles.py
examples/chartsheet.py
examples/comments1.py
examples/comments2.py
examples/conditional_format.py
examples/context_manager.py
examples/data_validate.py
examples/datetimes.py
examples/defined_name.py
examples/demo.py
examples/diagonal_border.py
examples/django_simple.py
examples/doc_properties.py
examples/headers_footers.py
examples/hello_world.py
examples/hide_row_col.py
examples/hide_sheet.py
examples/http_server_py2.py
examples/http_server_py3.py
examples/hyperlink.py
examples/images.py
examples/images_bytesio.py
examples/inheritance1.py
examples/inheritance2.py
examples/macros.py
examples/merge1.py
examples/merge_rich_string.py
examples/outline.py
examples/outline_collapsed.py
examples/pandas_chart.py
examples/pandas_chart_columns.py
examples/pandas_chart_line.py
examples/pandas_chart_stock.py
examples/pandas_column_formats.py
examples/pandas_conditional_format.py
examples/pandas_datetime.py
examples/pandas_header_format.py
examples/pandas_multiple.py
examples/pandas_positioning.py
examples/pandas_simple.py
examples/panes.py
examples/rich_strings.py
examples/right_to_left.py
examples/sparklines1.py
examples/sparklines2.py
examples/tab_colors.py
examples/tables.py
examples/text_indent.py
examples/textbox.py
examples/tutorial1.py
examples/tutorial2.py
examples/tutorial3.py
examples/unicode_polish_utf8.py
examples/unicode_polish_utf8.txt
examples/unicode_python2.py
examples/unicode_python3.py
examples/unicode_shift_jis.py
examples/unicode_shift_jis.txt
examples/vbaProject.bin
examples/vba_extract.py
examples/worksheet_protection.py
xlsxwriter/__init__.py
xlsxwriter/app.py
xlsxwriter/chart.py
xlsxwriter/chart_area.py
xlsxwriter/chart_bar.py
xlsxwriter/chart_column.py
xlsxwriter/chart_doughnut.py
xlsxwriter/chart_line.py
xlsxwriter/chart_pie.py
xlsxwriter/chart_radar.py
xlsxwriter/chart_scatter.py
xlsxwriter/chart_stock.py
xlsxwriter/chartsheet.py
xlsxwriter/comments.py
xlsxwriter/compatibility.py
xlsxwriter/contenttypes.py
xlsxwriter/core.py
xlsxwriter/custom.py
xlsxwriter/drawing.py
xlsxwriter/exceptions.py
xlsxwriter/format.py
xlsxwriter/packager.py
xlsxwriter/relationships.py
xlsxwriter/shape.py
xlsxwriter/sharedstrings.py
xlsxwriter/styles.py
xlsxwriter/table.py
xlsxwriter/theme.py
xlsxwriter/utility.py
xlsxwriter/vml.py
xlsxwriter/workbook.py
xlsxwriter/worksheet.py
xlsxwriter/xmlwriter.py
